# Supplementary material for: Iron Corrosion via Direct Metal-Microbe Electron Transfer
Source: mBio. 2019 May 14;10(3):e00303-19. doi: 10.1128/mBio.00303-19 (PMC6520446; doi:10.1128/mBio.00303-19)
Supplement: TABLE S1 [file mBio.00303-19-st001.xlsx]

## Sheet: above median ACL
Supplementary Table S1A. Genes that were being transcribed at levels above the median log2 RPKM value in ACL cells grown with ZVI and hydrogen as the electron donor and fumarate as the electron acceptor.
Name	Annotation		ACL average log2 RPKM	stdev log2 rpkm
GSU2747	hypothetical protein		9.66734	0.201215
GSU3305	hypothetical protein		9.30689	0.0500385
GSU3547	hypothetical protein		9.22477	0.248805
GSU0455	rare lipoprotein A domain protein		9.17272	0.0355465
GSU2708	ferredoxin	frx-2	9.13194	0.136882
GSU3132	histone-like protein	hup	8.84656	0.09748
GSU3541	hypothetical protein		8.71164	0.140163
GSU1497	hypothetical protein	pilA-C	8.70948	0.326286
GSU0612	cytochrome c	ppcA	8.6405	0.0519742
GSU1711	integrative genetic element Gsu5, resolvase		8.53569	0.136242
GSU1467	2-oxoglutarate:ferredoxin oxidoreductase, ferredoxin subunit	korD	8.38352	0.339727
GSU3236	50S ribosomal protein L21	rplU	8.29671	0.0625526
GSU3093	30S ribosomal protein S21	rpsU-2	8.2414	0.0226221
GSU2014	hypothetical protein		8.20552	0.00510508
GSU3304	outer membrane channel OmpJ	ompJ	8.18745	0.0796744
GSU2853	30S ribosomal protein S19	rpsS	8.16817	0.160727
GSU2751	anaerobic C4-dicarboxylate transporter	dcuB	8.1451	0.139299
GSU0038	lipoprotein, putative		8.12939	0.114917
GSU1106	type I citrate synthase	gltA	8.11665	0.188986
GSU3611	50S ribosomal protein L36	rpmJ	8.0933	0.208418
GSU0787	twin-arginine translocation pathway protein, TatA/TatE family	hybT	8.08253	0.129859
GSU0872	lipoprotein, putative		7.98994	0.165348
GSU1877	oxidoreductase, 2-nitropropane dioxygenase family		7.82756	0.0464181
GSU1522	transcriptional regulator, MerR family		7.7893	0.0743483
GSU2859	elongation factor Tu	tuf-1	7.77989	0.130198
GSU3235	50S ribosomal protein L27	rpmA	7.74939	0.353596
GSU1468	2-oxoglutarate ferredoxin oxidoreductase subunit alpha	korA	7.74348	0.195591
GSU1836	nitrogen regulatory protein P-II	glnB	7.7128	1.13568
GSU2848	30S ribosomal protein S17	rpsQ	7.67035	0.157288
GSU3524	lipoprotein		7.66145	0.139564
GSU1886	ribosomal subunit interface-associated sigma-54 modulation protein RaiA	raiA	7.62983	0.168731
GSU1516	translation initiation factor IF-3	infC	7.6167	0.0837441
GSU1592	30S ribosomal protein S15	rpsO	7.61185	0.0622802
GSU1890	lipopolysaccharide ABC transporter periplasmic protein LptC	lptC	7.60543	0.107018
GSU1177	succinate dehydrogenase flavoprotein subunit	frdA	7.59066	0.102588
GSU0644	RNA-binding protein (KH domain)		7.55066	0.128132
GSU1599	50S ribosomal protein L32	rpmF	7.53539	0.198805
GSU2844	30S ribosomal protein S14	rpsN	7.52678	0.281618
GSU1517	50S ribosomal protein L35	rpmI	7.43185	0.172701
GSU1889	lipopolysaccharide ABC transporter periplasmic protein LptA	lptA	7.41573	0.0362035
GSU2865	50S ribosomal protein L10	rplJ	7.39874	0.217379
GSU0539	hypothetical protein		7.39587	0.0381082
GSU1178	succinate dehydrogenase/fumarate reductase iron-sulfur subunit	frdB	7.39538	0.179408
GSU1469	2-oxoglutarate ferredoxin oxidoreductase subunit beta	korB	7.32906	0.228448
GSU1465	isocitrate dehydrogenase	icd	7.30175	0.209761
GSU0668	50S ribosomal protein L9	rplI	7.28477	0.0460648
GSU0782	periplasmically oriented, membrane-bound [NiFe]-hydrogenase small subunit	hybS	7.27137	0.178051
GSU2846	50S ribosomal protein L24	rplX	7.2687	0.101147
GSU0666	30S ribosomal protein S18	rpsR	7.26371	0.18351
GSU0207	cold-shock DNA-binding protein family		7.25186	0.175579
GSU2870	50S ribosomal protein L33	rpmG	7.22259	0.057357
GSU2750	hypothetical protein		7.19631	0.0960101
GSU1709	SsrA-binding protein	smpB	7.15013	0.137262
GSU1604	acyl carrier protein	acpP-2	7.11651	0.126781
GSU3092	hypothetical protein	yqeY	7.11651	0.147594
GSU0490	succinyl:acetate coenzyme A transferase	ato-1	7.11109	0.119028
GSU0108	ATP synthase F0, B' subunit	atpX	7.09618	0.0999267
GSU1466	malate dehydrogenase	mdh	7.09592	0.224585
GSU0338	NADH dehydrogenase I subunit A	nuoA-1	7.0707	0.228238
GSU1024	cytochrome c	ppcD	7.05516	0.0330468
GSU2861	30S ribosomal protein S7	rpsG	7.04723	0.0848293
GSU2849	50S ribosomal protein L29	rpmC	7.0318	0.0804139
GSU3190	twin-arginine translocation pathway protein, TatA/TatE family	tatA	7.02475	0.0151931
GSU2287	response regulator		6.96787	0.0820601
GSU1835	glutamine synthetase, type I	glnA	6.9509	1.22661
GSU1876	methyl-accepting chemotaxis protein		6.95	0.0931894
GSU3612	30S ribosomal protein S12	rpsL	6.94636	0.0809441
GSU1176	succinate dehydrogenase/fumarate reductase, cytochrome b558 subunit	frdC	6.94016	0.2084
GSU2841	50S ribosomal protein L18	rplR	6.93598	0.229712
GSU0480	NifU-like domain protein		6.92625	0.217053
GSU1999	RNA-binding protein Hfq	hfq	6.90237	0.22391
GSU3289	hypothetical protein		6.89521	0.0875646
GSU2850	50S ribosomal protein L16	rplP	6.89085	0.143182
GSU0339	NADH dehydrogenase I subunit B	nuoB	6.88556	0.119769
GSU1470	2-oxoglutarate:ferredoxin oxidoreductase subunit gamma	korC	6.88083	0.279827
GSU0191	cold-shock DNA-binding protein family		6.87889	0.288609
GSU0783	nickel-dependent hydrogenase, iron-sulfur cluster-binding protein	hybA	6.85394	0.281358
GSU3410	hypothetical protein		6.8333	0.497095
GSU2854	50S ribosomal protein L2	rplB	6.83228	0.192105
GSU1167	hypothetical protein		6.83131	0.0962699
GSU2860	elongation factor G	fusA-3	6.82974	0.0457849
GSU2832	30S ribosomal protein S4	rpsD	6.82225	0.0847404
GSU3089	RNA polymerase sigma-70 factor RpoD	rpoD	6.79055	0.0920146
GSU2842	50S ribosomal protein L6	rplF	6.78418	0.0457214
GSU2840	30S ribosomal protein S5	rpsE	6.77539	0.140787
GSU0109	ATP synthase F0 subunit B	atpF	6.76685	0.155775
GSU2830	50S ribosomal protein L17	rplQ	6.76214	0.173255
GSU2855	50S ribosomal protein L23	rplW	6.75669	0.120969
GSU0538	ATP-independent chaperone	hspA-1	6.74244	0.210484
GSU2845	50S ribosomal protein L5	rplE	6.73904	0.205268
GSU2461	hypothetical protein		6.73212	0.0555878
GSU1888	ABC transporter ATP-binding protein	lptB	6.72745	0.145833
GSU2237	DNA-directed RNA polymerase subunit omega	rpoZ	6.72741	0.116775
GSU2748	cytochrome c family protein, putative		6.72434	0.314065
GSU1887	RNA polymerase sigma-54 factor RpoN	rpoN	6.72093	0.100423
GSU2876	50S ribosomal protein L13	rplM	6.71493	0.0182653
GSU0333	ATP synthase F0 subunit C	atpE	6.70656	0.276935
GSU0340	NADH dehydrogenase I subunit C	nuoC	6.70209	0.266026
GSU0216	hypothetical protein		6.69207	0.284446
GSU2857	50S ribosomal protein L3	rplC	6.65869	0.0834287
GSU0341	NADH dehydrogenase I subunit D	nuoD	6.65709	0.20765
GSU1071	hypothetical protein		6.65369	0.0857758
GSU2851	30S ribosomal protein S3	rpsC	6.64312	0.155858
GSU3583	hypothetical protein		6.6421	0.158026
GSU1521	integration host factor subunit alpha	ihfA-1	6.6404	0.202665
GSU1586	transcription elongation factor NusA	nusA	6.63102	0.107478
GSU1857	hypothetical protein		6.6298	0.0811213
GSU2847	50S ribosomal protein L14	rplN	6.62335	0.137822
GSU2834	30S ribosomal protein S13	rpsM	6.61561	0.117525
GSU0347	NADH dehydrogenase I subunit J	nuoJ-1	6.59127	0.337605
GSU2843	30S ribosomal protein S8	rpsH	6.577	0.103881
GSU0110	F0F1 ATP synthase subunit delta	atpH	6.56509	0.0887512
GSU3519	cold shock DNA/RNA-binding protein		6.55961	0.117125
GSU1902	isopropylmalate/citramalate isomerase, small subunit	leuD	6.54764	0.120496
GSU2856	50S ribosomal protein L4	rplD	6.5476	0.21537
GSU2749	NOL1/NOP2/sun family protein		6.53883	0.217542
GSU2408	heat shock protein Hsp20		6.53812	0.324434
GSU2838	50S ribosomal protein L15	rplO	6.53691	0.0591082
GSU2868	transcription elongation factor NusG	nusG	6.53538	0.0647312
GSU1652	hypothetical protein		6.53512	0.105823
GSU1107	conserved hypothetical protein TIGR00296		6.53032	0.136133
GSU1772	periplasmic carboxy-terminal processing protease lipoprotein	ctpA-2	6.52096	0.171586
GSU2871	elongation factor Tu	tuf-2	6.49195	0.0495817
GSU1108	aldehyde dehydrogenase family protein		6.49072	0.126981
GSU1496	hypothetical protein	pilA-N	6.4623	0.47801
GSU1305	glutamate dehydrogenase	gdhA	6.45291	0.635314
GSU3364	hydrogen-dependent growth transcriptional repressor	hgtR	6.44974	0.139786
GSU3091	CvpA family protein		6.41879	0.0858185
GSU0343	NADH dehydrogenase I subunit F	nuoF-1	6.40524	0.284892
GSU1909	ketol-acid reductoisomerase	ilvC	6.39677	0.0214938
GSU2833	30S ribosomal protein S11	rpsK	6.3949	0.164438
GSU0786	periplasmically oriented, membrane-bound [NiFe]-hydrogenase maturation protease	hybP	6.38988	0.209654
GSU1752	elongation factor P	efp-2	6.38623	0.134598
GSU0317	hypothetical protein		6.37697	0.186428
GSU2018	glycine cleavage system lipoyl carrier protein GcvH	gcvH-2	6.36543	0.210698
GSU1135	hypothetical protein		6.34451	0.222522
GSU0665	30S ribosomal protein S6	rpsF	6.33556	0.062459
GSU0906	30S ribosomal protein S21	rpsU-1	6.33272	0.0828373
GSU2867	50S ribosomal protein L11	rplK	6.32147	0.116156
GSU1158	superoxide dismutase, iron/manganese-containing	sodA	6.29879	0.276393
GSU0033	molecular chaperone DnaK	dnaK	6.26749	0.279178
GSU1598	uncharacterized protein		6.26476	0.0725532
GSU2831	DNA-directed RNA polymerase subunit alpha	rpoA	6.25636	0.153748
GSU1585	ribosome maturation factor RimP		6.25607	0.118622
GSU0364	cytochrome c	ppcB	6.24661	0.312737
GSU2429	PPIC-type PPIASE domain protein		6.2429	0.0847917
GSU2875	30S ribosomal protein S9	rpsI	6.21432	0.0649794
GSU2077	hypothetical protein		6.21406	0.414891
GSU0643	30S ribosomal protein S16	rpsP	6.20507	0.176502
GSU0342	NADH dehydrogenase I subunit E	nuoE-1	6.1967	0.191942
GSU1906	2-isopropylmalate synthase	leuA	6.17643	0.103654
GSU1791	ATP-dependent protease ATP-binding subunit ClpX	clpX	6.14434	0.13439
GSU2603	30S ribosomal protein S1	rpsA	6.14399	0.0908546
GSU0016	PPIC-type PPIASE domain protein		6.13462	0.0988446
GSU1518	50S ribosomal protein L20	rplT	6.12368	0.293728
GSU0994	fumarate hydratase	fumB	6.07125	0.156652
GSU0114	F0F1 ATP synthase subunit epsilon	atpC	6.03793	0.295672
GSU0037	seryl-tRNA ligase	serS	6.02752	0.0776612
GSU1710	integrase family protein		6.01882	0.111258
GSU0022	twin arginine translocase protein A	tatB	6.01293	0.166746
GSU0346	NADH dehydrogenase I subunit I	nuoI-1	5.99392	0.379258
GSU3339	co-chaperonin GroES	groES	5.98037	0.232314
GSU1515	threonyl-tRNA ligase	thrS	5.97775	0.0605393
GSU1948	hypothetical protein		5.97735	0.225619
GSU1863	transcriptional regulator, MucR family		5.96493	0.101523
GSU2869	preprotein translocase subunit SecE	secE	5.96331	0.0944268
GSU3340	chaperonin GroEL	groEL	5.96186	0.154036
GSU0024	OmpA domain protein		5.95789	0.173145
GSU1605	3-oxoacyl-(acyl carrier protein) synthase II	fabF-2	5.95518	0.209571
GSU1395	hypothetical protein		5.95379	0.247344
GSU1899	virulence factor Mce family protein		5.95184	0.0856235
GSU2836	adenylate kinase	adk	5.94373	0.0700075
GSU1284	cytochrome c, putative		5.94372	0.16249
GSU0360	OmpA domain protein		5.93927	0.180439
GSU0534	helix-turn-helix iron-sulfur cluster-binding transcriptional regulator IscR	iscR-1	5.93771	0.096005
GSU1118	universal stress protein Usp	usp-2	5.92967	0.155043
GSU0344	NADH dehydrogenase I subunit G	nuoG-1	5.91186	0.29671
GSU0348	NADH dehydrogenase I subunit K	nuoK-1	5.90661	0.427181
GSU2731	lipoprotein cytochrome c	omcC	5.89698	0.16197
GSU0228	peptidyl-prolyl cis-trans isomerase, FKBP-type, putative		5.89683	0.0809359
GSU3280	thioredoxin-related protein		5.87863	0.0804261
GSU0510	NADPH oxidoreductase subunit beta	sfrB	5.8674	0.169133
GSU2852	50S ribosomal protein L22	rplV	5.86463	0.12727
GSU0491	ATP-dependent RNA helicase RhlE	rhlE-1	5.85581	0.0981509
GSU1903	3-isopropylmalate dehydratase large subunit	leuC	5.83644	0.0882301
GSU2185	anti-sigma-28 factor, FlgM family		5.83457	0.15252
GSU3402	hypothetical protein		5.81719	0.234395
GSU1133	cell division protein ZapB	zapB	5.81701	0.133694
GSU3107	50S ribosomal protein L31	rpmE	5.79958	0.163728
GSU1587	RNA-binding protein YlxRQ	ylxRQ	5.78996	0.0570716
GSU2839	50S ribosomal protein L30	rpmD	5.78852	0.0526227
GSU1193	fructose-bisphosphate aldolase (EC 4.1.2.13)		5.78761	0.104312
GSU0915	hypothetical protein		5.77949	0.173996
GSU0655	RNA polymerase sigma-32 factor RpoH	rpoH	5.77829	0.19068
GSU3105	hypothetical protein		5.76721	0.132383
GSU2078	cell shape-determining protein RodA	rodA	5.75932	0.308161
GSU2864	50S ribosomal protein L7/L12	rplL	5.74066	0.170751
GSU0345	NADH dehydrogenase I subunit H	nuoH-1	5.72927	0.309728
GSU2625	transcriptional regulator, ArsR family		5.72403	0.0546899
GSU1809	cell division ATP-dependent zinc protease FtsH	ftsH-2	5.71229	0.0638654
GSU2866	50S ribosomal protein L1	rplA	5.70635	0.0817015
GSU1883	PTS system, IIA component, putative		5.70165	0.147115
GSU2084	guanylate kinase	gmk	5.70071	0.0515513
GSU1588	translation initiation factor IF-2	infB	5.69257	0.0865333
GSU0788	hypothetical protein		5.68222	0.25414
GSU1451	3-hydroxyisobutyrate dehydrogenase family protein		5.67292	0.0111439
GSU3108	transcription termination factor Rho	rho	5.65053	0.155601
GSU1920	elongation factor Ts	tsf	5.61065	0.162021
GSU1885	HPr kinase/phosphorylase	hprK	5.60913	0.185186
GSU2602	integration host factor subunit beta	ihfB-2	5.59549	0.250228
GSU2012	nitrogen fixation iron-sulfur cluster assembly protein NifU	nifU	5.59413	0.0653064
GSU0129	polypeptide formylmethionine deformylase	def-1	5.59211	0.148194
GSU1793	trigger factor	tig	5.59163	0.140102
GSU0113	F0F1 ATP synthase subunit beta	atpD	5.56726	0.148601
GSU2858	30S ribosomal protein S10	rpsJ	5.56271	0.174905
GSU1200	SSU ribosomal protein S1P		5.56261	0.0901068
GSU0336	ATP synthase-associated magnesium import membrane protein AtpZ	atpZ	5.56168	0.277798
GSU1639	transcriptional regulator, BadM/Rrf2 family		5.5477	0.1721
GSU2407	hypothetical protein		5.53452	0.342032
GSU0784	hydrogenase 2 b cytochrome subunit	hybB	5.52283	0.161621
GSU2193	hypothetical protein		5.51902	0.167622
GSU2427	hypothetical protein		5.51248	0.123047
GSU2837	preprotein translocase subunit SecY	secY	5.49823	0.0594762
GSU1660	aconitate hydratase B	acnB	5.49035	0.184326
GSU1002	isochorismatase family protein		5.48817	0.0768526
GSU1606	ribose-5-phosphate isomerase B	rpiB	5.48369	0.320488
GSU0383	peptidyl-prolyl cis-trans isomerase, FKBP-type		5.47793	0.294988
GSU1277	transcription elongation factor GreA	greA	5.47027	0.0412906
GSU1600	phosphate acyltransferase	plsX	5.44595	0.0308852
GSU0349	NADH dehydrogenase I subunit L	nuoL-1	5.42032	0.283437
GSU0098	cell polarity determinant GTPase-activating protein MglB	mglB	5.41743	0.0618442
GSU0894	peptidyl-prolyl cis-trans isomerase, cyclophilin-type		5.40387	0.0415295
GSU3469	50S ribosomal protein L34	rpmH	5.4031	0.0733466
GSU1593	polynucleotide phosphorylase/polyadenylase	pnp	5.39902	0.121298
GSU0023	TPR domain protein		5.39555	0.131655
GSU3244	hypothetical protein		5.39284	0.162928
GSU0305	hydrogenase nickel incorporation protein HypB	hypB	5.39189	0.0892308
GSU0648	50S ribosomal protein L19	rplS	5.39139	0.136866
GSU2296	metal dependent phosphohydrolase		5.39122	0.107703
GSU0658	ATP-dependent chaperone ClpB	clpB	5.37284	0.243919
GSU0331	periplasmic trypsin-like serine protease DegP	degP	5.36742	0.169998
GSU1137	phosphodiesterase	rny	5.35599	0.117702
GSU1766	exodeoxyribonuclease VII small subunit	xseB	5.35172	0.134086
GSU1110	mulitfunctional nucleoside diphosphate kinase/apyrimidinic endonuclease/3'-phosphodiesterase	ndk	5.34604	0.054914
GSU1138	Ser/Thr protein phosphatase family protein		5.33261	0.0142232
GSU1117	response regulator		5.32769	0.190826
GSU2019	acetyl-CoA carboxylase biotin carboxylase subunit	accC	5.32194	0.294176
GSU2370	acetyl-CoA carboxylase subunit beta	accD	5.32031	0.237593
GSU0384	hypothetical protein		5.31924	0.0117826
GSU1589	ribosome-binding factor A	rbfA	5.31085	0.0788394
GSU2267	periplasmic chaperone for outer membrane proteins Skp		5.30886	0.0953172
GSU2835	methionine aminopeptidase	map	5.30712	0.059466
GSU1907	CDP-diacylglycerol--serine O-phosphatidyltransferase	pssA	5.3015	0.0930113
GSU0667	hypothetical protein		5.27981	0.0936918
GSU0111	F0F1 ATP synthase subunit alpha	atpA	5.25702	0.103022
GSU3435	ankyrin repeat protein		5.24863	0.0526144
GSU1921	30S ribosomal protein S2	rpsB	5.24794	0.16408
GSU0827	hypothetical protein		5.24688	0.155593
GSU0032	heat shock protein GrpE	grpE	5.24375	0.220459
GSU1449	hypothetical protein		5.2424	0.101195
GSU1155	glutaredoxin family protein		5.24051	0.0821723
GSU2036	type IV pilus minor pilin PilV	pilV-2	5.23813	0.11922
GSU3090	DNA primase	dnaG	5.23763	0.0476651
GSU0451	two component transcriptional regulator, winged helix family		5.2256	0.106398
GSU1851	glycosyl transferase, group 1 family protein		5.22043	0.0964189
GSU1854	UDP-glucose/GDP-mannose dehydrogenase family protein		5.21487	0.140915
GSU2302	trehalose 6-phosphatase (EC 3.1.3.12)		5.21315	0.114304
GSU1087	hypothetical protein		5.21246	0.212243
GSU0642	signal recognition particle protein	ffh	5.19504	0.0756255
GSU3281	thioredoxin	trxA	5.19097	0.169113
GSU2021	xaa-pro dipeptidase		5.18468	0.113321
GSU0028	Cell division and transport-associated protein TolQ (TC 2.C.1.2.1)		5.17999	0.142827
GSU2286	enolase	eno	5.17862	0.170393
GSU0073	outer membrane protein, putative		5.17409	0.0770954
GSU3104	peptide chain release factor 1	prfA	5.17067	0.104126
GSU1799	aspartate kinase (EC 2.7.2.4)		5.16821	0.156488
GSU2733	hypothetical protein		5.1642	0.140202
GSU0274	cytochrome c family protein		5.15333	0.0827641
GSU0077	hypothetical protein		5.15237	0.130272
GSU0542	GGDEF domain protein		5.15035	0.118608
GSU1901	hypothetical protein		5.14115	0.0811056
GSU1247	hypothetical protein		5.13662	0.115138
GSU1855	capsule polysaccharide export protein, putative		5.13019	0.254948
GSU3204	nucleotide-binding protein	yajQ	5.11765	0.11623
GSU2076	c-type cytochrome	omcZ	5.11346	0.0892108
GSU1790	ATP-dependent Lon protease (La)	lon-2	5.10652	0.207742
GSU2618	preprotein translocase subunit YajC	yajC	5.09523	0.269607
GSU0647	hypothetical protein		5.09096	0.119914
GSU0514	transcriptional regulator, IclR family		5.09089	0.0222793
GSU3293	hypothetical protein		5.09038	0.171661
GSU0850	thiol:disulfide interchange protein DsbC		5.09005	0.0929497
GSU0800	amino acid ABC transporter substrate-binding protein, PAAT family (TC 3.A.1.3.-)		5.08475	0.196953
GSU3626	hypothetical protein		5.07898	0.137714
GSU2005	amino acid/amide ABC transporter substrate-binding protein, HAAT family (TC 3.A.1.4.-)		5.07428	0.196625
GSU1074	hypothetical protein		5.06745	0.0678862
GSU3106	FAD-dependent thymidylate synthase	thyX	5.06731	0.114293
GSU3246	peroxiredoxin, typical 2-Cys subfamily	prx-2	5.06394	0.203444
GSU1299	scaffold protein CheW associated with MCPs of class 34H	cheW34H-2	5.06282	0.130808
GSU2707	acetate kinase A/propionate kinase 2	ackA	5.05375	0.0558783
GSU0065	tRNA (adenosine-34) deaminase	tadA	5.0501	0.0978601
GSU0284	transcriptional regulator, TraR/DksA family		5.03613	0.233532
GSU3406	amino acid ABC transporter substrate-binding protein, PAAT family (TC 3.A.1.3.-)		5.03529	0.150671
GSU2406	dnaJ domain protein		5.03223	0.252187
GSU1317	octaprenyl diphosphate synthase	ispB	5.03187	0.116083
GSU0301	lytic murein transglycosylase, putative		5.03183	0.0823797
GSU2409	heat shock protein, Hsp20 family		5.03134	0.231219
GSU1166	TPR domain protein		5.02917	0.100989
GSU3298	transcriptional regulator, XRE family with cupin sensor		5.01918	0.0574057
GSU0350	NADH dehydrogenase I subunit M	nuoM-1	5.0134	0.273511
GSU1079	hypothetical protein		5.00177	0.121372
GSU0919	hypothetical protein		4.99942	0.439987
GSU0869	LysM domain/NLP/P60 family protein		4.99743	0.0964803
GSU0117	hypothetical protein		4.99688	0.138164
GSU0721	RNA polymerase factor sigma-70	rpoE	4.99259	0.0512133
GSU0613	ResB-like family protein		4.98313	0.123683
GSU2020	acetyl-CoA carboxylase, biotin carboxyl carrier protein	accB	4.98198	0.0698398
GSU3454	radical SAM domain protein		4.97813	0.0605776
GSU2049	bifunctional ornithine acetyltransferase/N-acetylglutamate synthase	argJ	4.9719	0.0923154
GSU0095	conserved hypothetical protein TIGR00103		4.96957	0.0629936
GSU1629	glyceraldehyde-3-phosphate dehydrogenase, type I	gapA	4.96125	0.0486108
GSU1910	acetolactate synthase small subunit	ilvN	4.96026	0.0811383
GSU1278	hypothetical protein		4.95852	0.0738003
GSU0334	ATP synthase F0 subunit A	atpB	4.94252	0.0968884
GSU1464	LysM domain protein		4.93297	0.0397618
GSU0656	branched-chain amino acid aminotransferase	ilvE	4.91292	0.127972
GSU3562	lipoprotein		4.91106	0.169518
GSU0097	pyruvate:ferredoxin/flavodoxin oxidoreductase	por	4.9083	0.0887414
GSU0351	NADH dehydrogenase I subunit N	nuoN-1	4.90569	0.264722
GSU2513	cytochrome c family protein		4.90007	0.239691
GSU1884	UPF0042 nucleotide-binding protein		4.89872	0.0873583
GSU0353	membrane protein YqaA	yqaA	4.89026	0.157259
GSU1700	bifunctional malic enzyme oxidoreductase/phosphotransacetylase	maeB	4.88893	0.262014
GSU3624	rubredoxin		4.88599	0.148747
GSU3385	phosphoenolpyruvate carboxykinase	pckA	4.87537	0.106441
GSU3191	TPR domain protein		4.86979	0.136888
GSU1427	anti-anti-sigma factor	rsbV	4.86977	0.222358
GSU1134	cell division protein ZapA	zapA	4.86806	0.14844
GSU0855	membrane protein, TerC family		4.86388	0.107432
GSU1463	aspartyl-tRNA ligase	aspS	4.86305	0.120478
GSU0866	YGGT family protein		4.86146	0.0423288
GSU3511	hypothetical protein		4.85684	0.260552
GSU2011	nitrogen fixation iron-sulfur cluster assembly cysteine desulfurase NifS	nifS-1	4.8529	0.188835
GSU1270	bifunctional pyrimidine regulatory protein PyrR/uracil phosphoribosyltransferase	pyrR	4.85216	0.29514
GSU2234	50S ribosomal protein L28	rpmB	4.85088	0.326325
GSU2551	LysM domain protein		4.84734	0.148975
GSU1607	serine hydroxymethyltransferase	glyA	4.84717	0.168201
GSU3467	conserved hypothetical protein TIGR00278		4.84264	0.243958
GSU0031	heat-inducible transcription repressor HrcA	hrcA	4.83469	0.137512
GSU2304	hypothetical protein		4.831	0.160033
GSU1792	ATP-dependent Clp protease proteolytic subunit	clpP	4.82097	0.200755
GSU1432	TPR domain protein		4.8176	0.115618
GSU0217	nitroreductase family protein		4.81223	0.171572
GSU3451	hypothetical protein		4.81076	0.109241
GSU1283	hypothetical protein		4.80771	0.131681
GSU0781	twin-arginine translocation pathway protein, TatA/TatE family	fdnT	4.80441	0.461784
GSU2048	hypothetical protein		4.80283	0.0735262
GSU2046	response regulator		4.78922	0.0971532
GSU2050	preprotein translocase subunit SecA	secA	4.78848	0.0995093
GSU0670	lipoprotein cytochrome c	omcX	4.78806	0.0569682
GSU2198	(dimethylallyl)adenosine tRNA methylthiotransferase	miaB	4.78138	0.0247726
GSU3468	ribonuclease P, protein component	rnpA	4.78122	0.172969
GSU0737	hypothetical protein		4.7811	0.221453
GSU1911	acetolactate synthase large subunit	ilvB	4.77828	0.0289875
GSU1882	phosphocarrier protein HPr	ptsH	4.77589	0.0790148
GSU3299	carboxyl transferase domain protein		4.77377	0.0739907
GSU1771	hypothetical protein		4.76737	0.170106
GSU3238	Rieske 2Fe-2S family protein		4.76529	0.0436903
GSU0252	ISGsu1, transposase		4.76387	0.207183
GSU0299	ISGsu1, transposase		4.76387	0.207183
GSU0957	ISGsu1, transposase		4.76387	0.207183
GSU2180	transposase, IS4 family		4.76387	0.207183
GSU2978	hypothetical protein		4.75553	0.255177
GSU1750	translation initiation factor IF-1	infA	4.75525	0.152357
GSU1520	phenylalanyl-tRNA ligase subunit beta	pheT	4.75113	0.111518
GSU1908	phosphatidylserine decarboxylase		4.7492	0.110351
GSU3543	acyltransferase		4.74851	0.113725
GSU1905	cold-shock DNA-binding protein family		4.74798	0.17419
GSU1690	3,4-dihydroxy-2-butanone-4-phosphate synthase and GTP cyclohydrolase II	ribA	4.74504	0.0897201
GSU2615	TPR domain protein		4.73937	0.213549
GSU0081	hypothetical protein		4.72731	0.179517
GSU1918	ribosome recycling factor	frr	4.72379	0.114174
GSU2206	30S ribosomal protein S20	rpsT	4.71746	0.153812
GSU0509	NADPH oxidoreductase subunit alpha	sfrA	4.71205	0.125825
GSU0153	argininosuccinate synthase	argG	4.70913	0.134836
GSU2118	integrative genetic element Gsu21, integrase		4.70601	0.12209
GSU3189	hypothetical protein		4.70202	0.0433697
GSU2472	virulence associated protein C		4.69796	0.29456
GSU0535	cysteine synthase A	cysK	4.697	0.0952492
GSU1996	cytochrome c family protein		4.69297	0.137398
GSU0096	recombination protein RecR	recR	4.69204	0.0168874
GSU0388	hypothetical protein		4.68785	0.161163
GSU0504	hypothetical protein		4.68613	0.0822932
GSU1472	hypothetical protein		4.68499	0.185388
GSU3545	hypothetical protein		4.68353	0.244935
GSU0390	hypothetical protein		4.68191	0.101554
GSU1826	lytic murein transglycosylase, putative		4.67679	0.0426128
GSU1933	elongation factor G	fusA-1	4.67639	0.165937
GSU3243	hypothetical protein		4.67579	0.219673
GSU0192	hypothetical protein		4.67268	0.034376
GSU1207	HesB/YadR/YfhF family protein, selenocysteine-containing		4.66958	0.279164
GSU0645	16S rRNA processing protein RimM	rimM	4.66902	0.0529373
GSU1900	transporter, putative		4.66739	0.14298
GSU0112	F0F1 ATP synthase subunit gamma	atpG	4.66629	0.167125
GSU0215	5,10-methylenetetrahydrofolate dehydrogenase and methenyltetrahydrofolate cyclohydrolase	folD-1	4.66586	0.134504
GSU3486	hypothetical protein		4.66296	0.286148
GSU3078	cell division protein MraZ	mraZ	4.66123	0.118519
GSU1850	hypothetical protein		4.65726	0.206944
GSU1925	transport-associated domain protein		4.65507	0.0975284
GSU3117	ssDNA-binding protein	ssb-2	4.655	0.168977
GSU0015	periplasmic chaperone for outer membrane proteins SurA		4.6462	0.131256
GSU2743	cytochrome c family protein		4.6271	0.130956
GSU1114	TPR domain protein		4.62674	0.0586301
GSU2666	transcriptional regulator, TetR family		4.62669	0.0513157
GSU0654	thiamin biosynthesis thiocarboxylate synthase	thiF-1	4.62452	0.0414764
GSU0826	hypothetical protein		4.62184	0.109099
GSU1852	hypothetical protein		4.61746	0.144687
GSU1614	CoA-binding protein		4.61735	0.0898156
GSU1813	hypothetical protein		4.61566	0.157492
GSU0856	membrane-bound zinc-dependent protease HtpX	htpX-1	4.60878	0.0881699
GSU3193	ATP-dependent Lon protease (La)	lon-3	4.60874	0.0601502
GSU2863	DNA-directed RNA polymerase subunit beta	rpoB	4.60689	0.0841905
GSU3542	teichoic acid biosynthesis glycosyltransferase		4.6058	0.145245
GSU1601	3-oxoacyl-ACP synthase	fabH-2	4.60325	0.0367454
GSU3094	phosphoribosyl-ATP pyrophosphatase	hisE	4.6018	0.0701439
GSU0159	4-hydroxy-tetrahydrodipicolinate synthase	dapA	4.59555	0.0947003
GSU2980	nickel responsive regulator	nikR	4.59449	0.0957838
GSU1880	S-adenosylmethionine synthetase	metK-1	4.58689	0.109371
GSU3192	heat shock protein, Hsp20 family		4.58213	0.11318
GSU1770	hypothetical protein		4.5797	0.129598
GSU1602	malonyl-CoA--acyl carrier protein transacylase	fabD-2	4.57298	0.101186
GSU1139	tyrosyl-tRNA ligase	tyrS	4.56841	0.0284164
GSU2404	pentapeptide repeat domain protein		4.56818	0.316512
GSU0736	transcriptional modulator of MazE/toxin, MazF		4.56161	0.0553129
GSU1875	adenosylhomocysteinase	ahcY	4.55769	0.0818671
GSU0662	50S ribosomal protein L25/general stress protein Ctc	rplY	4.55207	0.216096
GSU2089	rod shape-determining protein MreB	mreB-1	4.5471	0.0541966
GSU1627	preprotein translocase subunit SecG	secG	4.54086	0.068024
GSU3540	hypothetical protein		4.54	0.104241
GSU2438	prevent-host-death family protein		4.53946	0.227531
GSU0071	hypothetical protein		4.5364	0.376737
GSU3187	ferredoxin	frx-6	4.53554	0.216354
GSU1798	(R)-citramalate synthase	cimA	4.53364	0.169298
GSU3453	uroporphyrinogen decarboxylase	hemE	4.52886	0.0518653
GSU1895	CTP synthetase	pyrG	4.52214	0.111323
GSU3292	transcriptional regulator, Fur family		4.51422	0.180453
GSU1603	3-oxoacyl-ACP reductase	fabG-2	4.51348	0.0449738
GSU2268	outer membrane protein assembly complex protein YaeT	yaeT	4.51302	0.0802261
GSU2410	ATP-independent chaperone	hspA-2	4.51084	0.32957
GSU0651	hydrolase, carbon-nitrogen family		4.50726	0.12873
GSU0589	thiamin biosynthesis sulfur carrier protein	thiS	4.5011	0.162306
GSU2148	hypothetical protein		4.50084	0.0650269
GSU0862	5,10-methylenetetrahydrofolate dehydrogenase and methenyltetrahydrofolate cyclohydrolase	folD-2	4.50004	0.103826
GSU2862	DNA-directed RNA polymerase subunit beta'	rpoC	4.48633	0.0302669
GSU1003	nitrogen fixation master sigma-54-dependent transcriptional response regulator	gnfM	4.48454	0.126526
GSU0614	cytochrome c biogenesis protein, CcmF/CcyK/CcsA family		4.48287	0.1845
GSU2071	ribonuclease H	rnhA	4.46592	0.144867
GSU0661	ribose-phosphate pyrophosphokinase	prsA	4.45302	0.125221
GSU2231	hypothetical protein		4.44878	0.0948801
GSU1947	hypothetical protein		4.44772	0.352717
GSU3206	transcriptional regulator, TraR/DksA family		4.44603	0.0992636
GSU0888	hypothetical protein		4.44429	0.0853656
GSU1949	hypothetical protein		4.44364	0.191299
GSU2814	rubrerythrin		4.44229	0.162358
GSU1898	putative membrane protein		4.44017	0.0902566
GSU2546	hypothetical protein		4.4387	0.122251
GSU0307	hydrogenase assembly chaperone HypC/HupF	hypC	4.43557	0.172976
GSU1471	HD domain protein		4.43268	0.129898
GSU2742	hypothetical protein		4.42737	0.096011
GSU1736	ACT domain protein		4.41448	0.0917161
GSU0785	nickel-dependent hydrogenase, large subunit	hybL	4.41011	0.231707
GSU3334	cytochrome c family protein, putative		4.40718	0.122983
GSU1006	hypothetical protein		4.39834	0.234764
GSU2196	hydrolase, putative		4.39621	0.0739822
GSU0478	hypothetical protein		4.38924	0.123932
GSU0026	Cell division and transport-associated protein TolA (TC 2.C.1.2.1)		4.38371	0.0730497
GSU0640	hypothetical protein		4.38219	0.249526
GSU3285	porphobilinogen deaminase	hemC	4.38	0.147502
GSU1756	dihydroorotate dehydrogenase, electron transfer subunit	pyrK	4.37678	0.182439
GSU1647	hypothetical protein		4.37354	0.0477309
GSU1477	LemA family protein		4.37324	0.265744
GSU1853	hypothetical protein		4.37206	0.208549
GSU2091	phosphoribosylaminoimidazolesuccinocarboxamide synthase	purC	4.37089	0.112589
GSU2070	HNH endonuclease family protein		4.36508	0.100866
GSU1424	hypothetical protein		4.36431	0.0797151
GSU2879	3-isopropylmalate dehydrogenase	leuB	4.36302	0.0805568
GSU1394	laccase family multicopper oxidase	ompB	4.36095	0.0627657
GSU1630	PAS/PAC sensor signal transduction histidine kinase (EC 2.7.13.3)		4.35865	0.160527
GSU3563	hypothetical protein		4.35648	0.0238604
GSU0929	hypothetical protein		4.35401	0.382124
GSU2971	hypothetical protein		4.35128	0.183862
GSU2604	4-hydroxy-3-methylbut-2-en-1-yl diphosphate reductase	ispH	4.34971	0.0594934
GSU2072	1-acyl-sn-glycerol-3-phosphate acyltransferase, putative		4.34687	0.0329965
GSU2143	zinc resistance-associated protein		4.34545	0.105209
GSU0210	putative ABC transport system substrate-binding protein		4.33561	0.0684508
GSU2147	cadmium-translocating P-type ATPase		4.33401	0.127462
GSU0145	recombinase A	recA	4.33195	0.0260911
GSU2037	Type IV pilus minor pilin FimU	fimU	4.32712	0.212995
GSU2973	lipoprotein, putative		4.327	0.0756967
GSU0646	tRNA (guanine-N(1)-)-methyltransferase	trmD	4.31607	0.141496
GSU1985	outer membrane protein, putative		4.31558	0.258817
GSU1642	hypothetical protein		4.31514	0.293626
GSU0501	outer membrane protein assembly lipoprotein YfiO	yfiO	4.3091	0.0941127
GSU0674	hybrid cluster protein	hcp	4.30635	0.11346
GSU3308	adenylosuccinate synthetase	purA	4.29533	0.127162
GSU3077	16S rRNA m(4)C1402 methyltransferase	rsmH	4.28161	0.0351749
GSU1091	lipoprotein, putative		4.27181	0.0999567
GSU3306	hypothetical protein		4.27044	0.112065
GSU2090	peptidyl-prolyl cis-trans isomerase D		4.26936	0.113736
GSU1018	hypothetical protein		4.26476	0.290937
GSU2979	2-amino-4-hydroxy-6-hydroxymethyldihydropteridine pyrophosphokinase	folK	4.2628	0.270878
GSU1069	hypothetical protein		4.26086	0.0813283
GSU3239	ribonuclease G	cafA	4.26001	0.0584026
GSU0118	hypothetical protein		4.25954	0.137924
GSU2563	hypothetical protein		4.25432	0.173439
GSU1773	M23/M37 peptidase domain protein		4.24994	0.065691
GSU1337	hypothetical protein		4.24898	0.0949521
GSU3300	biotin-requiring enzyme subunit		4.24728	0.118242
GSU2969	diguanylate cyclase with PAS/PAC sensor		4.24379	0.108123
GSU1631	metallo-beta-lactamase family protein		4.2378	0.0600612
GSU0162	L,L-diaminopimelate aminotransferase	dapL	4.23388	0.0756502
GSU0921	RNAse E (EC 3.1.26.12)		4.23133	0.0529028
GSU1218	hypothetical protein		4.22982	0.186536
GSU0302	hypothetical protein		4.22714	0.0650401
GSU1651	fructose-1,6-bisphosphatase	fbp	4.2262	0.0771455
GSU2455	hypothetical protein		4.21454	0.195752
GSU0450	hypothetical protein		4.20885	0.108783
GSU2732	cytochrome c family protein		4.20844	0.165983
GSU2738	cytochrome c family protein		4.20844	0.165983
GSU2572	serine O-acetyltransferase	cysE-1	4.20553	0.217042
GSU3098	imidazoleglycerol-phosphate dehydratase	hisB	4.20085	0.176335
GSU0158	diaminopimelate decarboxylase	lysA	4.19961	0.0780672
GSU2808	cytochrome c family protein		4.19528	0.0537627
GSU1825	CDP-diacylglycerol--glycerol-3-phosphate 3-phosphatidyltransferase	pgsA	4.19381	0.106326
GSU1746	integration host factor subunit beta	ihfB-1	4.19226	0.191557
GSU1150	radical SAM domain-containing iron-sulfur cluster-binding oxidoreductase	hpnJ	4.19199	0.096264
GSU0151	acetylornithine aminotransferase	argD	4.19048	0.172033
GSU0592	lipoprotein cytochrome c	omcQ	4.19017	0.13711
GSU0723	hypothetical protein		4.18817	0.120629
GSU1992	CarD family transcriptional regulator	fnr-2	4.18751	0.101483
GSU0099	cell polarity determinant GTPase MglA	mglA	4.1858	0.164622
GSU0893	peroxiredoxin, typical 2-Cys subfamily	prx-1	4.18238	0.123677
GSU2977	transaldolase (EC 2.2.1.2)		4.1794	0.177807
GSU2473	virulence associated protein B		4.1746	0.213293
GSU2303	sodium/proton antiporter, NhaA family (TC 2.A.33.1.1)		4.17246	0.0147806
GSU0545	hypothetical protein		4.17043	0.17058
GSU2827	hypothetical protein		4.1694	0.0452071
GSU0135	delta-aminolevulinic acid dehydratase	hemB	4.16674	0.0266206
GSU1224	TPR domain protein		4.15514	0.0565178
GSU1912	dihydroxy-acid dehydratase	ilvD	4.15373	0.0630229
GSU3391	amino acid/amide ABC transporter ATP-binding protein 2, HAAT family (TC 3.A.1.4.-)		4.15051	0.123824
GSU1635	phosphoribosylformylglycinamidine synthase	purQ	4.14832	0.135635
GSU0722	hypothetical protein		4.14809	0.270203
GSU2964	molybdate transport regulatory protein ModE	modE	4.14508	0.305871
GSU1025	hypothetical protein		4.14071	0.14816
GSU0604	phosphomethylpyrimidine synthase ThiC	thiC-1	4.13565	0.0772198
GSU0244	radical SAM domain protein		4.12722	0.039565
GSU1734	branched-chain amino acid ABC transporter substrate-binding protein	livK-1	4.12684	0.10755
GSU0652	NAD synthetase	nadE	4.11814	0.14462
GSU3111	hypothetical protein		4.11537	0.0661258
GSU1659	histidyl-tRNA ligase	hisS	4.11366	0.117509
GSU1827	L-aspartate oxidase	nadB	4.10832	0.0317945
GSU1765	farnesyl-diphosphate synthase (EC 2.5.1.10)		4.10804	0.132276
GSU1984	polysaccharide chain length determinant protein, putative		4.10233	0.297047
GSU1526	adenine phosphoribosyltransferase	apt	4.09971	0.0684832
GSU1670	lipoprotein, putative		4.09692	0.389621
GSU2469	hypothetical protein		4.09017	0.131511
GSU0312	hypothetical protein		4.0874	0.118631
GSU3210	nicotinate/nicotinamide mononucleotide adenylyltransferase	nadD	4.08462	0.13893
GSU1227	ABC transporter, ATP-binding protein		4.08003	0.160907
GSU2087	phosphoheptose isomerase	gmhA	4.06995	0.210708
GSU2878	aspartate-semialdehyde dehydrogenase	asd	4.06631	0.0840103
GSU0813	phospholipid transport system substrate-binding protein		4.06453	0.132632
GSU0381	lipoprotein, putative		4.06334	0.176691
GSU1090	signal transduction protein-related protein		4.06085	0.0726254
GSU2915	two component, sigma54 specific, transcriptional regulator, Fis family		4.05916	0.0369569
GSU2811	cytochrome c Hsc		4.05284	0.222865
GSU3073	UDP-N-acetylmuramylalanyl-D-glutamyl-2,6-diaminopimelate--D-alanyl-D-alanine ligase	murF	4.05239	0.0926234
GSU0543	outer membrane lipoprotein, Slp family, putative		4.04984	0.165139
GSU1691	6,7-dimethyl-8-ribityllumazine synthase	ribH	4.03827	0.0473743
GSU1426	anti-sigma factor, protein serine/threonine kinase	rsbW	4.03625	0.0994433
GSU0815	mce-related protein		4.03107	0.131218
GSU2612	rubrerythrin/rubredoxin protein, putative		4.02939	0.146394
GSU1934	pantothenate kinase	coaX	4.02783	0.105491
GSU3100	bifunctional histidinal dehydrogenase/ histidinol dehydrogenase	hisD	4.02631	0.14091
GSU1991	CAAX amino terminal protease family protein		4.02144	0.089348
GSU1116	hypothetical protein		4.01986	0.134486
GSU1637	orotate phosphoribosyltransferase	pyrE	4.01747	0.192283
GSU0789	response regulator		4.01416	0.214651
GSU2038	type IV pilus assembly protein PilY	pilY1-2	4.01395	0.0675278
GSU3133	peptidoglycan transglycosylase and transpeptidase MrcA	mrcA	4.01317	0.0157053
GSU2616	preprotein translocase subunit SecF	secF	4.01246	0.078317
GSU2710	hypothetical protein		4.01105	0.0154444
GSU2996	cobalt-precorrin-6B C5,C15-methyltransferase and C12-decarboxylase	cbiET	4.00798	0.1084
GSU2698	transcriptional regulator, TetR family		4.00783	0.264379
GSU3209	iojap-related protein		4.00595	0.105946
GSU1758	phosphoribosylaminoimidazole synthetase	purM	4.0043	0.137967
GSU1446	radical SAM domain protein		3.99806	0.0798391
GSU2264	acyl-[acyl-carrier-protein]--UDP-N-acetylglucosamine O-acyltransferase	lpxA-1	3.99686	0.1273
GSU1525	RNA polymerase sigma-38 factor, stationary phase	rpoS	3.99616	0.0530317
GSU1994	hypothetical protein		3.99492	0.141539
GSU1192	hypothetical protein		3.9919	0.105936
GSU0357	cytochrome c family protein		3.99172	0.0251615
GSU3085	dimetal-binding protein YqfO	yqfO	3.98817	0.12841
GSU0685	diploptene adenosyltransferase and reductase	hpnH	3.98759	0.121786
GSU1198	D-3-phosphoglycerate dehydrogenase	serA	3.98588	0.121225
GSU1519	phenylalanyl-tRNA ligase subunit alpha	pheS	3.98577	0.0445369
GSU2608	chorismate mutase and prephenate dehydratase	pheA	3.97938	0.102068
GSU0847	rubredoxin		3.97851	0.170857
GSU0303	sensory box protein		3.97722	0.0163265
GSU1692	transcription antitermination factor NusB	nusB	3.9758	0.12993
GSU1644	ABC transporter, ATP-binding protein		3.97522	0.0421941
GSU2730	hypothetical protein		3.975	0.143819
GSU0710	hypothetical protein		3.97249	0.308923
GSU1712	hypothetical protein		3.97154	0.30096
GSU2146	hypothetical protein		3.97022	0.1487
GSU0853	CBS domain protein		3.9662	0.0968104
GSU1917	undecaprenyl pyrophosphate synthase	uppS	3.96575	0.118202
GSU3088	YbaK/EbsC protein		3.9603	0.102708
GSU1242	L-aspartate aminotransferase apoenzyme (EC 2.6.1.1)		3.95985	0.0592457
GSU1212	hypothetical protein		3.95588	0.165858
GSU2271	lysyl-tRNA ligase	lysS	3.953	0.183873
GSU0290	3-oxoacyl-ACP synthase	fabH-1	3.951	0.061
GSU0034	chaperone protein DnaJ	dnaJ	3.94986	0.120513
GSU1931	hypothetical protein		3.94701	0.127193
GSU1271	aspartate carbamoyltransferase catalytic subunit	pyrB	3.94483	0.172181
GSU0361	PPIC-type PPIASE domain protein		3.94412	0.0226449
GSU3383	aspartyl/glutamyl-tRNA amidotransferase subunit C	gatC	3.94032	0.0784778
GSU1072	transcriptional regulator, IclR family		3.93971	0.162283
GSU1914	membrane-associated zinc metalloprotease RseP	rseP	3.93664	0.064526
GSU2552	lipoprotein, putative		3.93494	0.22292
GSU1070	sodium/solute symporter family protein	aplB	3.93438	0.109796
GSU2013	phosphoglucomutase/phosphomannomutase family protein		3.92989	0.146399
GSU3253	response regulator		3.92799	0.0508559
GSU1815	UDP-glucuronate decarboxylase	uxs	3.9268	0.139382
GSU0863	hypothetical protein		3.92437	0.0375522
GSU1013	chemotaxis MotB protein, putative		3.91836	0.106703
GSU0548	radical SAM domain protein		3.91715	0.206659
GSU2633	lipoprotein, putative		3.91298	0.155837
GSU1784	type II secretion system inner membrane protein PulF	pulF	3.9128	0.109382
GSU2031	type IV pilus biogenesis protein PilN	pilN	3.91204	0.0881095
GSU2649	amino acid ABC transporter substrate-binding protein, PAAT family (TC 3.A.1.3.-)		3.91076	0.154523
GSU3063	cell division protein FtsZ	ftsZ	3.91047	0.189102
GSU0732	RNA polymerase-binding protein Rnk	rnk-1	3.90972	0.0849774
GSU1735	branched-chain amino acid ABC transporter substrate-binding protein	livK-2	3.90823	0.106287
GSU2030	type IV pilus biogenesis protein PilO	pilO	3.90506	0.0706296
GSU1995	hypothetical protein		3.90231	0.137199
GSU1149	EAL domain protein		3.8961	0.0859267
GSU1814	septum formation initiator family protein	divIC	3.89506	0.113624
GSU2189	sensor histidine kinase		3.8868	0.123151
GSU3449	ferredoxin	frx-4	3.88625	0.115494
GSU0355	hypothetical protein		3.88499	0.0168016
GSU0505	rhodanese-like domain protein		3.88239	0.0976157
GSU1104	hypothetical protein		3.87925	0.326617
GSU0304	aminopeptidase N	pepN	3.87786	0.0454058
GSU3473	hypothetical protein		3.87674	0.052793
GSU1273	carbamoyl phosphate synthase small subunit	carA	3.87454	0.21067
GSU3375	mutT/nudix family protein		3.87283	0.175483
GSU1828	chorismate mutase (EC 5.4.99.5)		3.87228	0.0703845
GSU1669	hypothetical protein		3.8663	0.169937
GSU0810	OmpA domain protein		3.86571	0.0672769
GSU0865	cell division protein DivIVA, putative		3.86555	0.151628
GSU2301	hypothetical protein		3.86243	0.251104
GSU1316	response regulator		3.86231	0.0470622
GSU1537	peptidoglycan-binding ATPase	exeA	3.86176	0.13986
GSU0598	two component, sigma54 specific, transcriptional regulator, Fis family		3.86014	0.0687023
GSU1817	outer membrane lipoprotein, Slp family, putative		3.85961	0.0867721
GSU1699	TonB-dependent receptor, putative		3.85383	0.0536399
GSU0233	hypothetical protein		3.84485	0.122204
GSU3197	scaffold protein CheW associated with MCPs of class 44H	cheW44H	3.84403	0.0764819
GSU1005	TIM barrel oxidoreductase NifR3	nifR3	3.84028	0.181168
GSU3409	hypothetical protein		3.83977	0.572016
GSU1919	uridylate kinase	pyrH	3.83885	0.123998
GSU1307	nonheme ferritin	ftn	3.83774	0.203252
GSU1272	dihydroorotase	pyrC	3.83338	0.282255
GSU3301	thymidylate kinase	tmk-2	3.82359	0.119484
GSU1233	phosphoesterase, putative		3.82325	0.0376145
GSU2233	hypothetical protein		3.82026	0.010319
GSU2269	ABC transporter ATP-binding protein	lolD	3.81995	0.0825529
GSU1698	TPR domain protein		3.81415	0.0713949
GSU1932	hypothetical protein		3.80927	0.0805537
GSU3259	cytochrome c family protein		3.80919	0.103345
GSU1590	DHH family/DHHA1 domain protein		3.80711	0.0692305
GSU0160	4-hydroxy-tetrahydrodipicolinate reductase	dapB	3.80692	0.132703
GSU3452	hypothetical protein	slyX	3.80652	0.073291
GSU3457	glycine cleavage system transcriptional repressor, putative		3.80645	0.0778239
GSU0376	glycine cleavage system lipoyl carrier protein GcvH	gcvH-1	3.80549	0.109082
GSU1140	methyl-accepting chemotaxis sensory transducer, class 34H	mcp34H-3	3.80548	0.122052
GSU1609	outer membrane efflux protein		3.80211	0.136316
GSU2119	integrative genetic element Gsu56, integrase		3.79988	0.118575
GSU0080	periplasmic trypsin-like serine protease lipoprotein DegQ	degQ	3.79389	0.0411093
GSU3101	ATP phosphoribosyltransferase catalytic subunit	hisGS	3.78586	0.106881
GSU1704	GAF sensor methyl-accepting chemotaxis sensory transducer, class 40H	mcp40H-1	3.78134	0.0607362
GSU1402	acetyl-CoA carboxylase carboxyl transferase subunit alpha	accA	3.78112	0.246426
GSU1805	phosphoglucosamine mutase	glmM	3.78066	0.105192
GSU1113	carbohydrate kinase, PfkB family		3.7723	0.105615
GSU2663	lipoprotein, putative		3.77082	0.139131
GSU3208	23S rRNA (3-N-methyl-pseudoU1915)-methyltransferase	rlmH	3.76724	0.067571
GSU0027	Cell division and transport-associated protein TolR (TC 2.C.1.2.1)		3.76507	0.148336
GSU1861	2-ketoisovalerate ferredoxin reductase	vorA	3.76476	0.0823392
GSU2571	helix-turn-helix iron-sulfur cluster-binding transcriptional regulator IscR	iscR-2	3.76359	0.171466
GSU1027	N-carbamylputrescine amidohydrolase	aguB	3.76222	0.0980405
GSU0029	hydrolase, carbon-nitrogen family		3.7613	0.0384724
GSU3211	gamma-glutamyl phosphate reductase	proA	3.7607	0.08453
GSU2976	DedA family protein		3.75877	0.185109
GSU0976	hypothetical protein		3.75464	0.0897255
GSU3110	hypothetical protein		3.7462	0.0663622
GSU3351	hypothetical protein		3.74304	0.0602642
GSU1151	hydrolase	hpnK	3.74272	0.0432445
GSU3102	UDP-N-acetylglucosamine 1-carboxyvinyltransferase	murA	3.74156	0.0973931
GSU1945	fibronectin type III domain protein		3.74024	0.200603
GSU2617	preprotein translocase subunit SecD	secD	3.73738	0.151096
GSU2197	hypothetical protein		3.73733	0.125477
GSU1136	5-formyltetrahydrofolate cyclo-ligase		3.73692	0.0564829
GSU2145	DNA-binding response regulator		3.73624	0.153336
GSU1577	cob(I)yrinate a,c-diamide adenosyltransferase	cobA	3.73194	0.127356
GSU3603	hypothetical proteins		3.73166	0.366061
GSU2024	hypothetical protein		3.73113	0.114446
GSU0154	mutT/nudix family protein		3.72652	0.0777559
GSU1720	6-carboxy-5,6,7,8-tetrahydropterin synthase	queD	3.72543	0.197384
GSU2874	N-acetyl-gamma-glutamyl-phosphate reductase	argC	3.72024	0.0662776
GSU0927	peptidase, M16 family		3.71896	0.224466
GSU1089	iron-sulfur cluster-binding protein		3.71577	0.0833938
GSU2706	phosphate acetyltransferase	pta	3.71462	0.0432845
GSU3561	hypothetical protein		3.71344	0.253757
GSU1131	hypothetical protein		3.7099	0.140736
GSU1721	7-carboxy-7-deazaguanine synthase	queE	3.70244	0.118096
GSU1986	glycosyl transferase domain protein		3.70094	0.233563
GSU2083	glucose-1-phosphate thymidylyltransferase	rmlA	3.69064	0.134767
GSU3076	cell division septum formation protein FtsL	ftsL	3.6897	0.117035
GSU0205	transcriptional regulator, TetR family		3.68961	0.173395
GSU2262	UDP-2-acetamido-2-deoxy-alpha-D-ribo-hexopyranos-3-ulose 3-aminotransferase	gnnB	3.68743	0.0479107
GSU2426	hypothetical protein		3.68683	0.140252
GSU3291	membrane-bound proton-translocating pyrophosphatase	hppA	3.68046	0.170776
GSU2266	UDP-3-O-[3-hydroxymyristoyl] glucosamine N-acyltransferase	lpxD	3.6772	0.15948
GSU1658	response regulator receiver modulated diguanylate cyclase		3.67535	0.0641577
GSU2195	inosine-5'-monophosphate dehydrogenase	guaB	3.67105	0.0705503
GSU0438	lipoprotein, putative		3.67062	0.0398548
GSU3058	ferredoxin-NADP(+) reductase subunit alpha	nfnB	3.66942	0.159997
GSU1632	adenylosuccinate lyase	purB	3.66379	0.110118
GSU1915	1-deoxy-D-xylulose 5-phosphate reductoisomerase	dxr	3.663	0.0880402
GSU1447	hypothetical protein		3.66055	0.146278
GSU0466	cytochrome c peroxidase	macA	3.65361	0.0166293
GSU0212	ABC transporter, ATP-binding protein		3.65107	0.0803174
GSU0291	MCP methyltransferase, CheR-type		3.64654	0.0853085
GSU0150	acetylglutamate kinase	argB	3.64543	0.123162
GSU3629	hypothetical protein		3.64318	0.558383
GSU2288	sensor histidine kinase		3.64089	0.102672
GSU1935	biotin operon repressor and biotin--acetyl-CoA carboxylase ligase	birA	3.63788	0.166517
GSU0330	type II secretion system protein GspC serine protease	gspC	3.63201	0.129804
GSU3341	protein serine/threonine kinase PrkA	prkA	3.63162	0.186673
GSU2665	efflux transporter, RND family, MFP subunit		3.62755	0.113347
GSU2265	(3R)-hydroxymyristoyl-ACP dehydratase	fabZ-2	3.62487	0.0611706
GSU3207	2,3-bisphosphoglycerate-independent phosphoglycerate mutase	gpmI	3.62259	0.154599
GSU3401	amino acid/amide ABC transporter substrate-binding protein, HAAT family (TC 3.A.1.4.-)		3.61994	0.182393
GSU2355	hypothetical protein		3.61857	0.19491
GSU0354	hypothetical protein		3.61855	0.058239
GSU2946	winged-helix heavy metal transcriptional response regulator	czcR	3.61708	0.17384
GSU1989	sigma-54 dependent DNA-binding response regulator		3.61267	0.0921361
GSU1276	carbamyl-phosphate synthase, large subunit lipoprotein, glutamine-dependent	carB	3.6098	0.146603
GSU3403	hypothetical protein		3.60979	0.212479
GSU3466	preprotein translocase subunit YidC	yidC	3.60717	0.0518782
GSU2924	hypothetical protein		3.60592	0.179652
GSU1936	quinolinate phosphoribosyltransferase, decarboxylating	nadC	3.60435	0.0943348
GSU3332	cytochrome c family protein, putative		3.59372	0.109889
GSU1007	GAF domain/HD domain protein		3.5934	0.11974
GSU1419	transcriptional regulator, Cro/CI family		3.59331	0.161284
GSU1818	phosphoglycerate mutase (EC 5.4.2.1)		3.58845	0.0472442
GSU0923	ATP-dependent Lon protease (La)	lon-1	3.58183	0.0864658
GSU0496	efflux transporter, RND family, MFP subunit		3.57434	0.136949
GSU3314	lipoprotein, putative		3.57318	0.12914
GSU1460	prolyl-tRNA ligase	proS	3.56653	0.138176
GSU0500	translation-regulating membrane GTPase TypA	typA	3.56638	0.0492955
GSU0502	lipoprotein, putative		3.56478	0.0964255
GSU2291	phospho-2-dehydro-3-deoxyheptonate aldolase	aroF	3.5642	0.15366
GSU0116	transglycosylase		3.5623	0.0902727
GSU3112	DNA translocase FtsK		3.56091	0.0444079
GSU2263	UDP-N-acetylglucosamine 3-dehydrogenase, NAD-dependent	gnnA	3.55839	0.117065
GSU3114	hypothetical protein		3.55751	0.0212473
GSU0498	hypothetical protein		3.5565	0.256695
GSU1816	UDP-glucose 6-dehydrogenase	ugd	3.55481	0.0342592
GSU3584	hypothetical protein		3.55295	0.035168
GSU1633	small-conductance mechanosensitive ion channel	mscS-1	3.55134	0.115435
GSU3145	molybdopterin sulfurtransferase	mosC	3.55005	0.201636
GSU1017	hypoxanthine-guanine phosphoribosyltransferase		3.54029	0.0786627
GSU0731	UDP-3-O-[3-hydroxymyristoyl] N-acetylglucosamine deacetylase	lpxC	3.53475	0.0577165
GSU1437	peptidase, M48 family		3.53034	0.133333
GSU3000	sirohydrochlorin cobaltochelatase	cbiX	3.52194	0.0463177
GSU3198	response receiver CheY associated with MCPs of class 44H	cheY44H	3.51857	0.29488
GSU3317	hypothetical protein		3.5176	0.0688473
GSU0969	periplasmic carboxy-terminal processing protease lipoprotein	ctpA-1	3.50997	0.100864
GSU3335	hypothetical protein		3.50996	0.287133
GSU3283	cytochrome c biogenesis protein, CcmF/CcyK/CcsA family		3.50685	0.179068
GSU0176	hypothetical protein		3.50681	0.163597
GSU3294	rubredoxin:oxygen/nitric oxide oxidoreductase	roo	3.50674	0.0384598
GSU1088	2-octaprenylphenol hydroxylase (EC 1.14.13.-)		3.50241	0.115772
GSU2149	transcriptional regulator, ArsR family		3.50184	0.148764
GSU3136	isoleucyl-tRNA ligase	ileS	3.4953	0.0337952
GSU2815	PAS/PAC sensor signal transduction histidine kinase (EC 2.7.13.3)		3.49315	0.214503
GSU0716	hypothetical protein		3.4903	0.0680364
GSU2713	hypothetical protein		3.48933	0.140651
GSU1274	radical SAM domain protein		3.48851	0.206673
GSU2675	hypothetical protein		3.48592	0.103232
GSU2232	methionyl-tRNA ligase	metG	3.48541	0.07605
GSU0887	hypothetical protein		3.48077	0.0568498
GSU0250	hypothetical protein		3.47972	0.205543
GSU2496	hypothetical protein		3.47785	0.126414
GSU3342	hypothetical protein		3.47745	0.175009
GSU3130	lipoprotein, putative		3.47673	0.0985916
GSU3382	hypothetical protein		3.47507	0.062854
GSU0074	isoprenoid biosynthesis protein	elbB	3.47415	0.0668168
GSU1703	6-phosphofructokinase	pfk-1	3.4719	0.0290663
GSU2974	bifunctional homocysteine S-methyltransferase/5,10-methylenetetrahydrofolate reductase	metF-2	3.47181	0.0293846
GSU1220	response regulator		3.46907	0.125702
GSU1275	hypothetical protein		3.46471	0.277498
GSU2081	rod shape-determining protein MreC	mreC	3.45634	0.172108
GSU2353	hypothetical protein		3.45129	0.187508
GSU2715	fibronectin type III domain protein		3.45108	0.0542743
GSU3520	hypothetical protein		3.44649	0.579612
GSU1067	hypothetical protein		3.44611	0.121397
GSU0688	squalene cyclase	shc-1	3.44407	0.0450963
GSU2100	catalase/hydroperoxidase HPI(I)	katG	3.4416	0.171846
GSU2284	conserved hypothetical protein TIGR00043		3.43666	0.191288
GSU0588	thiazole synthase	thiG	3.43655	0.2533
GSU3057	dihydropyrimidine dehydrogenase subunit A	nfnA	3.42552	0.169854
GSU0522	ATP-dependent RNA helicase RhlB	rhlB	3.42492	0.115049
GSU1128	hypothetical protein		3.42361	0.0626885
GSU3404	amino acid ABC transporter ATP-binding protein, PAAT family (TC 3.A.1.3.-)		3.41895	0.142712
GSU1028	agmatine deiminase	aguA	3.41754	0.268728
GSU1298	methyl-accepting chemotaxis sensory transducer, class 34H	mcp34H-2	3.41471	0.134635
GSU1866	phoH family protein		3.41431	0.0250772
GSU3096	1-(5-phosphoribosyl)-5-[(5-phosphoribosylamino)methylideneamino] imidazole-4-carboxamide isomerase	hisA	3.40836	0.147251
GSU0025	tolB protein		3.4006	0.0119811
GSU3097	imidazole glycerol phosphate synthase subunit HisH	hisH	3.39876	0.0662179
GSU0308	hydrogenase expression/formation protein HypD	hypD	3.39807	0.0906393
GSU0186	Protein of unknown function DUF1579		3.39709	0.055539
GSU0251	hypothetical protein		3.39645	0.124114
GSU0626	GDP-mannose 4,6-dehydratase and GDP-6-deoxy-D-lyxo-4-hexulose reductase	gmd	3.396	0.186288
GSU0137	hypothetical protein		3.39525	0.148812
GSU0814	outer membrane efflux protein, putative		3.39425	0.107341
GSU0546	peptidyl-tRNA hydrolase domain protein		3.38648	0.313015
GSU3075	peptidoglycan transglycosylase and transpeptidase FtsI	ftsI	3.38641	0.0925523
GSU3462	lipoprotein, putative		3.38542	0.0750999
GSU2637	alcohol dehydrogenase, zinc-containing		3.37926	0.100196
GSU1333	hypothetical protein		3.37694	0.028134
GSU1130	condensin subunit Smc		3.36773	0.0967408
GSU3113	metallo-beta-lactamase family protein		3.36677	0.0512046
GSU3408	L-threonine aldolase	ltaE	3.35171	0.0730929
GSU1263	RNA-binding protein YhbY	yhbY	3.34855	0.0814199
GSU2564	hypothetical protein		3.34843	0.0884451
GSU3312	ferrochelatase	hemH	3.3407	0.143787
GSU3009	nicotinate-nucleotide--dimethylbenzimidazole phosphoribosyltransferase	cobT	3.33624	0.024683
GSU0115	4-hydroxythreonine-4-phosphate dehydrogenase PdxA	pdxA	3.33556	0.129584
GSU0715	hypothetical protein		3.33011	0.276506
GSU1231	response regulator		3.31756	0.198968
GSU3116	1-acyl-sn-glycerol-3-phosphate acyltransferase (EC 2.3.1.51)		3.31287	0.110623
GSU0807	apo-citrate lyase 2'-(5''-triphosphoribosyl)-3'-dephospho-coenzyme A transferase	citX	3.31055	0.03116
GSU2998	nitroimidazole resistance protein, putative		3.31013	0.090582
GSU1026	hypothetical protein		3.30708	0.0915081
GSU3087	NAD-dependent protein deacetylase, Sir2 family	srtN	3.30684	0.160318
GSU1213	hypothetical protein		3.30618	0.218698
GSU0152	ornithine carbamoyltransferase	argF	3.29138	0.11517
GSU2120	integration host factor subunit alpha	ihfA-2	3.29082	0.191274
GSU3003	hypothetical protein		3.28752	0.169108
GSU1452	23S rRNA m(5)U-1939 methyltransferase (EC 2.1.1.190)		3.27016	0.0852073
GSU0547	DNA mismatch repair ATPase MutS-2	mutS-2	3.26881	0.0306792
GSU2194	GMP synthase	guaA	3.26224	0.171555
GSU3284	glutamyl-tRNA reductase	hemA	3.25442	0.0853823
GSU2462	homoserine O-acetyltransferase	metX	3.25315	0.0563798
GSU0329	type II secretion system lipoprotein GspD	gspD	3.24357	0.0950472
GSU3601	hypothetical protein		3.23486	0.342867
GSU2200	hypothetical protein		3.23277	0.208961
GSU0714	hypothetical protein		3.22774	0.244402
GSU1232	hypothetical protein		3.22759	0.207538
GSU0079	transcriptional regulator, XRE family with cupin sensor		3.22745	0.222569
GSU1868	aminotransferase, class V		3.21068	0.0273493
GSU0605	4-amino-5-hydroxymethyl-2-methylpyrimidine-phosphate kinase and thiamin monophosphate synthase	thiE/thiD	3.21038	0.0168609
GSU1401	DNA polymerase III subunit alpha	dnaE	3.207	0.171782
GSU1425	prolipoprotein diacylglyceryl transferase	lgt	3.2043	0.194101
GSU2010	CBS domain protein		3.19236	0.177368
GSU2006	amino acid/amide ABC transporter membrane protein 1, HAAT family (TC 3.A.1.4.-)		3.19165	0.187991
GSU1448	PHP domain protein		3.18855	0.0168297
GSU0253	sensory box histidine kinase		3.17671	0.066926
GSU3333	3-deoxy-7-phosphoheptulonate synthase	aroG-1	3.172	0.0378371
GSU1990	sensor histidine kinase		3.16113	0.0865337
GSU2941	transcriptional regulator, LysR family		3.15372	0.0829567
GSU1412	hypothetical protein		3.15327	0.138101
GSU3319	cytosolic peptidylprolyl cis-trans isomerase, cyclophilin A-like protein	ppiA	3.14444	0.169315
GSU1528	amino acid ABC transporter substrate-binding protein, PAAT family (TC 3.A.1.3.-)		3.14344	0.193477
GSU2192	phosphoglycolate phosphatase		3.1343	0.0392199
GSU2970	hypothetical protein		3.12627	0.154901
GSU3261	response regulator		3.12326	0.0694814
GSU1357	hypothetical protein		3.12133	0.291465
GSU2812	glutaredoxin family protein		3.11771	0.112707
GSU2306	5-(carboxyamino)imidazole ribonucleotide mutase	purE-2	3.1169	0.234112
GSU2069	HAD-superfamily hydrolase, subfamily IA, variant 1		3.11392	0.141751
GSU0593	hypothetical protein		3.11295	0.145468
GSU1768	ParA family protein		3.10702	0.0599744
GSU3331	pyruvate kinase	pyk	3.10636	0.0341688
GSU0544	hypothetical protein		3.10055	0.171144
GSU0272	hypothetical protein		3.09435	0.164823
GSU0727	lipoprotein, putative		3.08625	0.0866888
GSU0734	Ech-hydrogenase-related complex, NuoL-like integral membrane lipoprotein subunit	ehrA-2	3.08028	0.0795854
GSU1124	phosphopantothenylcysteine decarboxylase and phosphopantothenate--cysteine ligase	coaBC	3.0798	0.0444781
GSU3296	D-lactate/glycolate dehydrogenase, FAD-binding protein	glcD-1	3.07928	0.0865734
GSU0359	sensory box protein/sigma-54 dependent transcriptional regulator		3.06548	0.178252
GSU0204	radical SAM domain protein		3.05169	0.273737
GSU2041	two component, sigma54 specific, transcriptional regulator, Fis family		3.05051	0.214259
GSU2201	cytochrome c family protein		3.04874	0.0482017
GSU1160	hypothetical protein		3.04346	0.0998195
GSU0587	carboxythiazole phosphate tautomerase	tenI	3.04312	0.04972
GSU2788	hypothetical protein		3.0398	0.141397
GSU2228	ribonuclease III	rnc	3.03096	0.00956126
GSU3103	N5-glutamine S-adenosyl-L-methionine-dependent methyltransferase	hemK	3.02716	0.112693
GSU2305	peptidoglycan-associated lipoprotein		3.02426	0.160381
GSU3336	hypothetical protein		3.02363	0.26555
GSU1937	GGDEF domain/HAMP domain protein		3.0165	0.104329
GSU3530	nitrogenase molybdenum-iron cofactor biosynthesis NifB/NifX-like protein		3.0112	0.0272883
GSU0366	transcriptional regulator, XRE family		3.00482	0.145827
GSU0728	polyphosphate-dependent AMP kinase	ppk-2	2.99144	0.295832
GSU2009	amino acid/amide ABC transporter ATP-binding protein 2, HAAT family (TC 3.A.1.4.-)		2.99087	0.203786
GSU2285	metal dependent phosphohydrolase		2.98752	0.109755
GSU1646	lipoprotein, putative		2.98636	0.181593
GSU1169	hypothetical protein		2.98248	0.0785544
GSU0483	7-cyano-7-deazaguanine synthase	queC	2.97102	0.170105
GSU0726	protein glutamine deamidase and protein glutamate methylesterase CheD associated with MCPs of classes 40H and 40+24H	cheD64H	2.96679	0.00642095
GSU0270	glucosamine--fructose-6-phosphate aminotransferase	glmS	2.96633	0.13935
GSU0735	PTS IIA-like nitrogen-regulatory protein PtsN		2.96077	0.0484393
GSU1676	hypothetical protein		2.96019	0.263615
GSU3086	23S rRNA (2-N-methyl-G2445)-methyltransferase	rlmL	2.94951	0.0998898
GSU0130	methionyl-tRNA formyltransferase	fmt	2.94007	0.0747756
GSU2586	hypothetical protein		2.93509	0.148204
GSU0776	two component, sigma54 specific, transcriptional regulator, Fis family		2.92797	0.123295
GSU1681	cobyrinic acid a,c-diamide synthase family protein		2.91027	0.198447
GSU1410	hypothetical protein		2.90824	0.0598648
GSU2756	hypothetical protein		2.90379	0.142361
GSU3141	hypothetical protein		2.89462	0.134405
GSU2184	[cytidine(C)-cytidine(C)-adenosine (A)]-adding enzyme	ccaC	2.89326	0.214086
GSU2626	SAM-dependent methyltransferase (EC 2.1.1.-)		2.88492	0.0653582
GSU0599	sensor histidine kinase		2.8838	0.160404
GSU0267	transcriptional regulator, GntR family		2.87338	0.192749
GSU2015	mutT/nudix family protein		2.87317	0.0785024
GSU2570	nitrogen fixation iron-sulfur cluster assembly cysteine desulfurase NifS	nifS-2	2.86254	0.143315
GSU1057	hypothetical protein		2.8518	0.139789
GSU2308	malate oxidoreductase, NAD-dependent	mleA	2.84522	0.185027
GSU2714	metallo-beta-lactamase family protein		2.84136	0.0875525
GSU0306	hydrogenase maturation protein HypF	hypF	2.84031	0.0225371
GSU2697	RND family efflux pump membrane fusion lipoprotein	acrA	2.83495	0.0602488
GSU3619	hypothetical protein		2.8336	0.367406
GSU1727	transcriptional regulator, TraR/DksA family		2.83122	0.285457
GSU3571	hypothetical protein		2.8274	0.240359
GSU1769	hypothetical protein	yibQ	2.82133	0.147005
GSU1938	hypothetical protein		2.81472	0.27701
GSU0069	oxidoreductase, iron-sulfur cluster-binding subunit		2.80675	0.299151
GSU3295	hypothetical protein		2.80514	0.11357
GSU2504	c-type cytochrome	omcS	2.79975	0.301024
GSU1054	tRNA (5-carboxymethylaminomethyl-2-thio-U34) synthesis sulfur carrier protein	tusA-2	2.79	0.304642
GSU1654	response regulator, putative		2.78701	0.170661
GSU0979	hypothetical protein		2.78622	0.192511
GSU0718	PAS/PAC sensor hybrid histidine kinase (EC 2.7.13.3)		2.77583	0.141605
GSU0131	hypothetical protein		2.77399	0.0764798
GSU3115	hypothetical protein		2.75824	0.286043
GSU0292	hypothetical protein		2.74908	0.0884412
GSU1309	hypothetical protein		2.74339	0.171915
GSU1867	hypothetical protein		2.73544	0.066493
GSU3343	SpoVR-like family protein		2.71983	0.17265
GSU0283	GAF sensor signal transduction histidine kinase (EC 2.7.13.3)		2.71689	0.0901259
GSU2725	cytochrome c family protein		2.7133	0.205043
GSU3252	GAF sensor signal transduction histidine kinase (EC 2.7.13.3)		2.70306	0.248234
GSU3396	transcriptional regulator, GntR family		2.69227	0.135511
GSU3137	cytochrome c family protein		2.68172	0.15997
GSU0711	endonuclease/exonuclease/phosphatase family protein		2.68125	0.342575
GSU0068	cytochrome c family protein		2.66861	0.264526
GSU3138	sensor histidine kinase/response regulator		2.66729	0.062367
GSU3630	hypothetical protein		2.66456	0.109896
GSU0141	hypothetical protein		2.65635	0.108231
GSU2352	sodium/solute symporter family protein	aplC	2.64869	0.169303
GSU1726	hypothetical protein		2.64303	0.281841
GSU3359	hypothetical protein		2.64033	0.258122
GSU0775	sensor histidine kinase		2.63685	0.036058
GSU2362	transcriptional regulator, MarR family		2.63027	0.116472
GSU3139	hypothetical protein		2.62779	0.105431
GSU1165	GAF domain phosphoenolpyruvate--protein phosphotransferase PtsP	ptsP	2.62703	0.143362
GSU0911	iron-sulfur cluster-binding protein		2.61867	0.141965
GSU0712	hypothetical protein		2.5905	0.192327
GSU0188	hypothetical protein		2.5762	0.463598
GSU2872	electron transfer flavoprotein beta subunit		2.5722	0.0714693
GSU2008	amino acid/amide ABC transporter ATP-binding protein 1, HAAT family (TC 3.A.1.4.-)		2.57031	0.187409
GSU2007	amino acid/amide ABC transporter membrane protein 2, HAAT family (TC 3.A.1.4.-)		2.56597	0.128112
GSU2585	hypothetical protein		2.56292	0.358766
GSU1059	succinyl-CoA synthetase subunit alpha	sucD	2.52312	0.139898
GSU2297	PAS/PAC sensor signal transduction histidine kinase (EC 2.7.13.3)		2.52232	0.131039
GSU3297	D-lactate/glycolate dehydrogenase, iron-sulfur cluster-binding protein	glcF-1	2.51676	0.0337676
GSU0367	radical SAM domain-containing iron-sulfur cluster-binding oxidoreductase	yhcC-1	2.50713	0.0994744
GSU2667	PAS/PAC sensor signal transduction histidine kinase (EC 2.7.13.3)		2.50273	0.105869
GSU3142	3-deoxy-7-phosphoheptulonate synthase	aroG-2	2.4916	0.224927
GSU2568	tRNA (2-methylthio-N6-threonylcarbamyl-A37) methylthiotransferase	mtaB	2.46806	0.0514331
GSU2569	tRNA-specific 2-thiouridylase MnmA	mnmA	2.46393	0.0985522
GSU2925	hypothetical protein		2.46355	0.237326
GSU3493	hypothetical protein		2.46332	0.298141
GSU1185	hypothetical protein		2.46321	0.250268
GSU2696	RND family efflux pump inner membrane protein	acrB	2.45981	0.0723352
GSU3478	hypothetical protein		2.45818	0.110786
GSU0536	conserved hypothetical protein TIGR00268		2.43902	0.143733
GSU0767	tia invasion determinant-related protein		2.43663	0.241431
GSU1058	succinyl-CoA synthetase subunit beta	sucC	2.43217	0.0550399
GSU1705	3-methyl-2-oxobutanoate hydroxymethyltransferase	panB	2.43093	0.182071
GSU2528	FecR family protein		2.42629	0.142596
GSU0717	hypothetical protein		2.41244	0.205742
GSU1056	conserved hypothetical protein TIGR00149		2.41131	0.109568
GSU0012	protoporphyrinogen oxidase (EC 1.3.3.4)	hemY	2.40844	0.0630417
GSU2975	putative manganese-dependent inorganic pyrophosphatase		2.40563	0.0771213
GSU0013	transcriptional regulator, MarR family		2.39665	0.178821
GSU1159	intracellular protease, PfpI family		2.38624	0.156225
GSU0172	hypothetical protein		2.37044	0.204056
GSU1433	peptide ABC transporter, periplasmic peptide-binding protein		2.36202	0.0758283

## Sheet: above median ACL-HF
Supplementary Table S1B. Genes that were being transcribed at levels above the median log2 RPKM value in ACL-HF cells grown with ZVI as the electron donor and fumarate as the electron acceptor.
Name	Annotation		ACL-HF mean log2 rpkm	stdev log2 rpkm
GSU3410	hypothetical protein		8.34858	0.948813
GSU1711	integrative genetic element Gsu5, resolvase		7.90141	1.65507
GSU3305	hypothetical protein		7.88029	1.74763
GSU2014	hypothetical protein		6.8204	0.334438
GSU1890	lipopolysaccharide ABC transporter periplasmic protein LptC	lptC	6.79405	1.32641
GSU3304	outer membrane channel OmpJ	ompJ	6.76706	1.28141
GSU3547	hypothetical protein		6.72806	0.877537
GSU1177	succinate dehydrogenase flavoprotein subunit	frdA	6.69705	0.73923
GSU3092	hypothetical protein	yqeY	6.61977	0.288585
GSU1877	oxidoreductase, 2-nitropropane dioxygenase family		6.55492	0.310023
GSU3236	50S ribosomal protein L21	rplU	6.52273	0.983232
GSU1889	lipopolysaccharide ABC transporter periplasmic protein LptA	lptA	6.50965	0.781622
GSU3235	50S ribosomal protein L27	rpmA	6.501	1.16757
GSU3093	30S ribosomal protein S21	rpsU-2	6.39869	0.185031
GSU2853	30S ribosomal protein S19	rpsS	6.39022	1.49552
GSU0666	30S ribosomal protein S18	rpsR	6.24838	0.398836
GSU1178	succinate dehydrogenase/fumarate reductase iron-sulfur subunit	frdB	6.24621	0.534043
GSU0455	rare lipoprotein A domain protein		6.22867	1.20692
GSU1709	SsrA-binding protein	smpB	6.18575	0.961611
GSU2708	ferredoxin	frx-2	6.1669	1.12071
GSU1886	ribosomal subunit interface-associated sigma-54 modulation protein RaiA	raiA	6.11038	1.24775
GSU0038	lipoprotein, putative		6.10116	0.863706
GSU2859	elongation factor Tu	tuf-1	6.09407	0.998392
GSU3132	histone-like protein	hup	6.07982	1.29883
GSU0872	lipoprotein, putative		6.07195	1.08538
GSU1517	50S ribosomal protein L35	rpmI	6.05401	1.26801
GSU0644	RNA-binding protein (KH domain)		6.04348	0.617105
GSU1176	succinate dehydrogenase/fumarate reductase, cytochrome b558 subunit	frdC	6.02773	0.507513
GSU1516	translation initiation factor IF-3	infC	6.02757	0.999751
GSU1467	2-oxoglutarate:ferredoxin oxidoreductase, ferredoxin subunit	korD	6.01211	1.59296
GSU1599	50S ribosomal protein L32	rpmF	6.0022	0.71604
GSU2865	50S ribosomal protein L10	rplJ	5.96191	1.03072
GSU2870	50S ribosomal protein L33	rpmG	5.95849	0.570817
GSU3091	CvpA family protein		5.94286	0.134946
GSU0915	hypothetical protein		5.9264	0.730348
GSU2747	hypothetical protein		5.91656	0.361566
GSU0668	50S ribosomal protein L9	rplI	5.87765	0.681641
GSU3611	50S ribosomal protein L36	rpmJ	5.85165	2.19868
GSU1888	ABC transporter ATP-binding protein	lptB	5.84328	0.901314
GSU1887	RNA polymerase sigma-54 factor RpoN	rpoN	5.84225	1.00964
GSU0655	RNA polymerase sigma-32 factor RpoH	rpoH	5.80732	0.466559
GSU3089	RNA polymerase sigma-70 factor RpoD	rpoD	5.79174	0.330398
GSU2848	30S ribosomal protein S17	rpsQ	5.75102	1.20059
GSU1522	transcriptional regulator, MerR family		5.72844	0.545152
GSU1772	periplasmic carboxy-terminal processing protease lipoprotein	ctpA-2	5.70046	0.876249
GSU3524	lipoprotein		5.69066	0.68918
GSU1106	type I citrate synthase	gltA	5.64212	0.85029
GSU1468	2-oxoglutarate ferredoxin oxidoreductase subunit alpha	korA	5.62154	0.991998
GSU2846	50S ribosomal protein L24	rplX	5.60366	1.04685
GSU1791	ATP-dependent protease ATP-binding subunit ClpX	clpX	5.59794	0.66391
GSU1592	30S ribosomal protein S15	rpsO	5.56794	0.880669
GSU2011	nitrogen fixation iron-sulfur cluster assembly cysteine desulfurase NifS	nifS-1	5.53393	0.570151
GSU0612	cytochrome c	ppcA	5.44985	0.990856
GSU2844	30S ribosomal protein S14	rpsN	5.43706	1.76402
GSU1071	hypothetical protein		5.42439	1.45115
GSU2193	hypothetical protein		5.41897	0.680192
GSU0539	hypothetical protein		5.41426	0.396164
GSU0919	hypothetical protein		5.35776	2.2234
GSU2012	nitrogen fixation iron-sulfur cluster assembly protein NifU	nifU	5.35165	0.328755
GSU0665	30S ribosomal protein S6	rpsF	5.32559	0.720237
GSU0110	F0F1 ATP synthase subunit delta	atpH	5.30483	0.975889
GSU0781	twin-arginine translocation pathway protein, TatA/TatE family	fdnT	5.30454	1.58943
GSU0534	helix-turn-helix iron-sulfur cluster-binding transcriptional regulator IscR	iscR-1	5.30131	0.914058
GSU2237	DNA-directed RNA polymerase subunit omega	rpoZ	5.30114	0.287597
GSU0109	ATP synthase F0 subunit B	atpF	5.27545	1.04919
GSU2861	30S ribosomal protein S7	rpsG	5.27291	1.08466
GSU0317	hypothetical protein		5.2663	0.180004
GSU1876	methyl-accepting chemotaxis protein		5.26201	0.162404
GSU1395	hypothetical protein		5.25119	1.58929
GSU1107	conserved hypothetical protein TIGR00296		5.24205	0.483966
GSU1465	isocitrate dehydrogenase	icd	5.23591	1.04871
GSU2855	50S ribosomal protein L23	rplW	5.23401	0.900738
GSU3280	thioredoxin-related protein		5.23377	0.26655
GSU0108	ATP synthase F0, B' subunit	atpX	5.2187	0.640351
GSU2849	50S ribosomal protein L29	rpmC	5.21122	1.20627
GSU0788	hypothetical protein		5.1787	0.676123
GSU1469	2-oxoglutarate ferredoxin oxidoreductase subunit beta	korB	5.1713	1.01899
GSU2287	response regulator		5.14347	0.738808
GSU2429	PPIC-type PPIASE domain protein		5.13758	0.553945
GSU2857	50S ribosomal protein L3	rplC	5.13471	1.15306
GSU2850	50S ribosomal protein L16	rplP	5.12359	1.09715
GSU1497	hypothetical protein	pilA-C	5.10591	1.40113
GSU0016	PPIC-type PPIASE domain protein		5.09646	0.564087
GSU2751	anaerobic C4-dicarboxylate transporter	dcuB	5.09537	1.1071
GSU3409	hypothetical protein		5.07082	1.10684
GSU2854	50S ribosomal protein L2	rplB	5.02282	1.0231
GSU2860	elongation factor G	fusA-3	5.01931	0.709496
GSU2504	c-type cytochrome	omcS	4.96823	0.167084
GSU2876	50S ribosomal protein L13	rplM	4.96391	0.754682
GSU2841	50S ribosomal protein L18	rplR	4.95789	1.26044
GSU0012	protoporphyrinogen oxidase (EC 1.3.3.4)	hemY	4.95195	1.47471
GSU1108	aldehyde dehydrogenase family protein		4.9428	0.494712
GSU3105	hypothetical protein		4.9379	0.243019
GSU0643	30S ribosomal protein S16	rpsP	4.93122	0.981455
GSU3612	30S ribosomal protein S12	rpsL	4.92561	0.884554
GSU1752	elongation factor P	efp-2	4.88984	0.751459
GSU2856	50S ribosomal protein L4	rplD	4.86757	1.02729
GSU0490	succinyl:acetate coenzyme A transferase	ato-1	4.8615	1.48033
GSU0364	cytochrome c	ppcB	4.85087	1.61519
GSU2845	50S ribosomal protein L5	rplE	4.82402	1.11576
GSU0721	RNA polymerase factor sigma-70	rpoE	4.82338	1.05497
GSU2731	lipoprotein cytochrome c	omcC	4.81842	1.18481
GSU0129	polypeptide formylmethionine deformylase	def-1	4.81479	0.943127
GSU1710	integrase family protein		4.80743	0.76811
GSU2832	30S ribosomal protein S4	rpsD	4.79163	0.974054
GSU1466	malate dehydrogenase	mdh	4.72871	0.882869
GSU2830	50S ribosomal protein L17	rplQ	4.72457	1.2018
GSU2084	guanylate kinase	gmk	4.71817	0.371793
GSU2408	heat shock protein Hsp20		4.68431	0.645232
GSU1135	hypothetical protein		4.67819	0.673717
GSU2851	30S ribosomal protein S3	rpsC	4.66746	1.10128
GSU0284	transcriptional regulator, TraR/DksA family		4.65931	0.827708
GSU0480	NifU-like domain protein		4.65613	1.70165
GSU2842	50S ribosomal protein L6	rplF	4.65133	0.810768
GSU2185	anti-sigma-28 factor, FlgM family		4.62229	0.627053
GSU1857	hypothetical protein		4.56463	0.892617
GSU0723	hypothetical protein		4.54471	1.06927
GSU1470	2-oxoglutarate:ferredoxin oxidoreductase subunit gamma	korC	4.52846	1.12319
GSU2868	transcription elongation factor NusG	nusG	4.51523	0.644801
GSU2847	50S ribosomal protein L14	rplN	4.5076	1.03299
GSU2625	transcriptional regulator, ArsR family		4.50325	1.02562
GSU2833	30S ribosomal protein S11	rpsK	4.47979	1.06555
GSU1586	transcription elongation factor NusA	nusA	4.47371	0.446938
GSU2840	30S ribosomal protein S5	rpsE	4.47179	0.967288
GSU1670	lipoprotein, putative		4.46793	0.74608
GSU0338	NADH dehydrogenase I subunit A	nuoA-1	4.46727	1.05215
GSU2867	50S ribosomal protein L11	rplK	4.44199	0.685844
GSU0228	peptidyl-prolyl cis-trans isomerase, FKBP-type, putative		4.4411	0.0788846
GSU0360	OmpA domain protein		4.4385	0.934658
GSU1604	acyl carrier protein	acpP-2	4.43148	1.45062
GSU0305	hydrogenase nickel incorporation protein HypB	hypB	4.41416	0.534868
GSU0340	NADH dehydrogenase I subunit C	nuoC	4.41243	1.25731
GSU1999	RNA-binding protein Hfq	hfq	4.39547	0.788479
GSU0535	cysteine synthase A	cysK	4.38312	0.313606
GSU2871	elongation factor Tu	tuf-2	4.37084	0.583529
GSU1598	uncharacterized protein		4.36663	1.05089
GSU2843	30S ribosomal protein S8	rpsH	4.3588	1.10881
GSU2838	50S ribosomal protein L15	rplO	4.35825	0.877155
GSU1948	hypothetical protein		4.35607	0.382781
GSU0096	recombination protein RecR	recR	4.34479	0.665862
GSU1863	transcriptional regulator, MucR family		4.34369	0.221587
GSU1024	cytochrome c	ppcD	4.3362	0.97221
GSU2831	DNA-directed RNA polymerase subunit alpha	rpoA	4.33084	1.28554
GSU0347	NADH dehydrogenase I subunit J	nuoJ-1	4.32326	1.60673
GSU0186	Protein of unknown function DUF1579		4.32247	0.723599
GSU1909	ketol-acid reductoisomerase	ilvC	4.32064	1.11676
GSU0022	twin arginine translocase protein A	tatB	4.3199	0.262655
GSU3090	DNA primase	dnaG	4.3183	0.262626
GSU3289	hypothetical protein		4.31795	1.05619
GSU2834	30S ribosomal protein S13	rpsM	4.31729	1.16643
GSU1902	isopropylmalate/citramalate isomerase, small subunit	leuD	4.31494	1.20582
GSU1809	cell division ATP-dependent zinc protease FtsH	ftsH-2	4.31471	0.339318
GSU1920	elongation factor Ts	tsf	4.30579	0.940825
GSU2875	30S ribosomal protein S9	rpsI	4.30118	0.642423
GSU0339	NADH dehydrogenase I subunit B	nuoB	4.29846	0.884996
GSU1669	hypothetical protein		4.29717	1.03538
GSU0722	hypothetical protein		4.2801	0.992841
GSU3624	rubredoxin		4.27894	0.818697
GSU2296	metal dependent phosphohydrolase		4.27819	0.835453
GSU1167	hypothetical protein		4.25581	0.668743
GSU2018	glycine cleavage system lipoyl carrier protein GcvH	gcvH-2	4.25332	0.675366
GSU0032	heat shock protein GrpE	grpE	4.24915	0.0742315
GSU2603	30S ribosomal protein S1	rpsA	4.24595	0.829454
GSU3293	hypothetical protein		4.24092	0.298647
GSU0013	transcriptional regulator, MarR family		4.19994	2.18001
GSU1427	anti-anti-sigma factor	rsbV	4.19977	0.726738
GSU2869	preprotein translocase subunit SecE	secE	4.19895	0.661624
GSU1885	HPr kinase/phosphorylase	hprK	4.19595	1.05971
GSU3454	radical SAM domain protein		4.19264	0.594357
GSU1652	hypothetical protein		4.18814	1.15334
GSU3281	thioredoxin	trxA	4.1855	0.4671
GSU3402	hypothetical protein		4.17904	1.64546
GSU1158	superoxide dismutase, iron/manganese-containing	sodA	4.17632	1.4309
GSU2076	c-type cytochrome	omcZ	4.14831	0.933938
GSU1521	integration host factor subunit alpha	ihfA-1	4.12671	0.825703
GSU1518	50S ribosomal protein L20	rplT	4.1201	0.524388
GSU0341	NADH dehydrogenase I subunit D	nuoD	4.11998	0.95224
GSU0994	fumarate hydratase	fumB	4.11912	1.00363
GSU1515	threonyl-tRNA ligase	thrS	4.10562	0.571482
GSU1790	ATP-dependent Lon protease (La)	lon-2	4.0944	0.628804
GSU2461	hypothetical protein		4.08103	0.894132
GSU1921	30S ribosomal protein S2	rpsB	4.07474	0.823757
GSU0037	seryl-tRNA ligase	serS	4.05356	0.317776
GSU3541	hypothetical protein		4.04843	0.628038
GSU1770	hypothetical protein		4.03566	0.315897
GSU1193	fructose-bisphosphate aldolase (EC 4.1.2.13)		4.03455	0.777016
GSU3340	chaperonin GroEL	groEL	4.02665	0.810301
GSU2858	30S ribosomal protein S10	rpsJ	4.02645	1.01218
GSU3298	transcriptional regulator, XRE family with cupin sensor		4.01018	1.01009
GSU3583	hypothetical protein		4.0085	0.948222
GSU0538	ATP-independent chaperone	hspA-1	4.004	0.607877
GSU1277	transcription elongation factor GreA	greA	3.99896	0.571485
GSU2866	50S ribosomal protein L1	rplA	3.99375	0.888849
GSU1451	3-hydroxyisobutyrate dehydrogenase family protein		3.99254	0.802987
GSU3104	peptide chain release factor 1	prfA	3.98231	0.348136
GSU2733	hypothetical protein		3.97877	1.28322
GSU3106	FAD-dependent thymidylate synthase	thyX	3.96603	0.370383
GSU1137	phosphodiesterase	rny	3.95932	0.528279
GSU0598	two component, sigma54 specific, transcriptional regulator, Fis family		3.94828	0.812839
GSU1836	nitrogen regulatory protein P-II	glnB	3.94738	0.966849
GSU3107	50S ribosomal protein L31	rpmE	3.94608	0.55449
GSU3339	co-chaperonin GroES	groES	3.93553	0.786536
GSU0033	molecular chaperone DnaK	dnaK	3.93313	0.577752
GSU2836	adenylate kinase	adk	3.91904	1.04528
GSU0216	hypothetical protein		3.91439	0.390807
GSU0548	radical SAM domain protein		3.91415	0.809581
GSU3451	hypothetical protein		3.8988	1.08203
GSU2302	trehalose 6-phosphatase (EC 3.1.3.12)		3.88681	1.42504
GSU1883	PTS system, IIA component, putative		3.88542	1.62763
GSU1771	hypothetical protein		3.88491	0.990523
GSU0667	hypothetical protein		3.87619	0.578093
GSU3190	twin-arginine translocation pathway protein, TatA/TatE family	tatA	3.87105	0.786202
GSU1629	glyceraldehyde-3-phosphate dehydrogenase, type I	gapA	3.87004	0.902522
GSU0342	NADH dehydrogenase I subunit E	nuoE-1	3.8688	1.12041
GSU0113	F0F1 ATP synthase subunit beta	atpD	3.8662	1.14019
GSU1432	TPR domain protein		3.86155	0.636023
GSU2427	hypothetical protein		3.85525	0.67903
GSU0542	GGDEF domain protein		3.85413	0.178427
GSU1700	bifunctional malic enzyme oxidoreductase/phosphotransacetylase	maeB	3.85304	0.166612
GSU1906	2-isopropylmalate synthase	leuA	3.84565	0.657331
GSU1138	Ser/Thr protein phosphatase family protein		3.84135	0.410098
GSU3292	transcriptional regulator, Fur family		3.82489	0.709596
GSU0031	heat-inducible transcription repressor HrcA	hrcA	3.82129	0.394743
GSU0114	F0F1 ATP synthase subunit epsilon	atpC	3.81425	1.15826
GSU1118	universal stress protein Usp	usp-2	3.7974	0.945138
GSU0343	NADH dehydrogenase I subunit F	nuoF-1	3.79436	1.2814
GSU0642	signal recognition particle protein	ffh	3.78957	0.531036
GSU2750	hypothetical protein		3.78619	0.959551
GSU0097	pyruvate:ferredoxin/flavodoxin oxidoreductase	por	3.78297	0.656454
GSU2572	serine O-acetyltransferase	cysE-1	3.76329	0.333816
GSU2924	hypothetical protein		3.74837	1.28636
GSU2839	50S ribosomal protein L30	rpmD	3.71566	1.10765
GSU0028	Cell division and transport-associated protein TolQ (TC 2.C.1.2.1)		3.71439	0.330611
GSU0191	cold-shock DNA-binding protein family		3.70649	0.525515
GSU0301	lytic murein transglycosylase, putative		3.7034	0.378796
GSU2602	integration host factor subunit beta	ihfB-2	3.69564	1.1445
GSU0252	ISGsu1, transposase		3.69168	0.859052
GSU0299	ISGsu1, transposase		3.69168	0.859052
GSU0957	ISGsu1, transposase		3.69168	0.859052
GSU2180	transposase, IS4 family		3.69168	0.859052
GSU0789	response regulator		3.68467	1.06632
GSU0015	periplasmic chaperone for outer membrane proteins SurA		3.67623	0.452128
GSU0111	F0F1 ATP synthase subunit alpha	atpA	3.6695	0.89651
GSU1426	anti-sigma factor, protein serine/threonine kinase	rsbW	3.66613	0.531917
GSU3364	hydrogen-dependent growth transcriptional repressor	hgtR	3.66349	1.34556
GSU1766	exodeoxyribonuclease VII small subunit	xseB	3.65953	0.854869
GSU1587	RNA-binding protein YlxRQ	ylxRQ	3.65061	0.261956
GSU0207	cold-shock DNA-binding protein family		3.63505	0.608844
GSU3520	hypothetical protein		3.63094	1.25805
GSU0856	membrane-bound zinc-dependent protease HtpX	htpX-1	3.61339	0.348349
GSU1585	ribosome maturation factor RimP		3.60691	0.67043
GSU0510	NADPH oxidoreductase subunit beta	sfrB	3.60393	1.08645
GSU1903	3-isopropylmalate dehydratase large subunit	leuC	3.59839	1.15208
GSU2864	50S ribosomal protein L7/L12	rplL	3.59519	0.836627
GSU2046	response regulator		3.59425	0.546261
GSU1155	glutaredoxin family protein		3.59298	1.20306
GSU2852	50S ribosomal protein L22	rplV	3.58293	0.935137
GSU1588	translation initiation factor IF-2	infB	3.58067	0.560117
GSU2571	helix-turn-helix iron-sulfur cluster-binding transcriptional regulator IscR	iscR-2	3.56788	0.189723
GSU2005	amino acid/amide ABC transporter substrate-binding protein, HAAT family (TC 3.A.1.4.-)		3.56419	1.59641
GSU1793	trigger factor	tig	3.55305	1.06223
GSU3571	hypothetical protein		3.53825	2.14819
GSU0024	OmpA domain protein		3.53568	0.75079
GSU2407	hypothetical protein		3.53191	0.917752
GSU0451	two component transcriptional regulator, winged helix family		3.52883	0.850113
GSU0656	branched-chain amino acid aminotransferase	ilvE	3.50503	0.220113
GSU0654	thiamin biosynthesis thiocarboxylate synthase	thiF-1	3.49744	0.147813
GSU0514	transcriptional regulator, IclR family		3.49291	0.672722
GSU2837	preprotein translocase subunit SecY	secY	3.49132	0.88651
GSU2304	hypothetical protein		3.48688	0.932279
GSU2698	transcriptional regulator, TetR family		3.48647	2.57518
GSU1117	response regulator		3.46602	0.789674
GSU0647	hypothetical protein		3.46322	0.807583
GSU1605	3-oxoacyl-(acyl carrier protein) synthase II	fabF-2	3.46037	0.785388
GSU1899	virulence factor Mce family protein		3.45051	0.729586
GSU2118	integrative genetic element Gsu21, integrase		3.43685	0.602661
GSU0353	membrane protein YqaA	yqaA	3.42154	0.315234
GSU2370	acetyl-CoA carboxylase subunit beta	accD	3.42033	0.833842
GSU1907	CDP-diacylglycerol--serine O-phosphatidyltransferase	pssA	3.41654	1.05687
GSU1826	lytic murein transglycosylase, putative		3.41163	0.7183
GSU0302	hypothetical protein		3.40577	0.592309
GSU1002	isochorismatase family protein		3.40516	0.784985
GSU0710	hypothetical protein		3.39157	1.13549
GSU0344	NADH dehydrogenase I subunit G	nuoG-1	3.38621	1.28005
GSU1284	cytochrome c, putative		3.38277	0.7489
GSU3108	transcription termination factor Rho	rho	3.38149	0.830192
GSU1918	ribosome recycling factor	frr	3.38116	0.880232
GSU2879	3-isopropylmalate dehydrogenase	leuB	3.37601	0.443353
GSU3244	hypothetical protein		3.3662	0.655281
GSU2409	heat shock protein, Hsp20 family		3.36125	0.581477
GSU1933	elongation factor G	fusA-1	3.36082	0.786298
GSU2198	(dimethylallyl)adenosine tRNA methylthiotransferase	miaB	3.35713	0.61698
GSU0346	NADH dehydrogenase I subunit I	nuoI-1	3.3532	1.42359
GSU3453	uroporphyrinogen decarboxylase	hemE	3.34335	0.155698
GSU0737	hypothetical protein		3.3433	0.483487
GSU2286	enolase	eno	3.34219	1.06264
GSU0073	outer membrane protein, putative		3.33587	0.682645
GSU1067	hypothetical protein		3.33149	1.02516
GSU2019	acetyl-CoA carboxylase biotin carboxylase subunit	accC	3.33094	0.732358
GSU1449	hypothetical protein		3.32655	0.513777
GSU3406	amino acid ABC transporter substrate-binding protein, PAAT family (TC 3.A.1.3.-)		3.32413	1.1267
GSU2707	acetate kinase A/propionate kinase 2	ackA	3.31118	1.07374
GSU1394	laccase family multicopper oxidase	ompB	3.30058	0.854835
GSU1600	phosphate acyltransferase	plsX	3.30056	0.626175
GSU3478	hypothetical protein		3.28566	0.806065
GSU0023	TPR domain protein		3.28	0.70719
GSU1200	SSU ribosomal protein S1P		3.27294	0.933596
GSU0333	ATP synthase F0 subunit C	atpE	3.27225	1.04496
GSU1835	glutamine synthetase, type I	glnA	3.26919	0.967183
GSU0217	nitroreductase family protein		3.26415	1.19565
GSU1750	translation initiation factor IF-1	infA	3.26355	0.454797
GSU0658	ATP-dependent chaperone ClpB	clpB	3.25125	0.777425
GSU1660	aconitate hydratase B	acnB	3.24669	1.0632
GSU0545	hypothetical protein		3.24656	0.239502
GSU1316	response regulator		3.22915	0.321431
GSU2971	hypothetical protein		3.22889	0.935057
GSU2148	hypothetical protein		3.22518	1.03064
GSU2021	xaa-pro dipeptidase		3.22391	0.588313
GSU0827	hypothetical protein		3.22078	0.644532
GSU0921	RNAse E (EC 3.1.26.12)		3.21861	0.299511
GSU2551	LysM domain protein		3.20988	0.893792
GSU0192	hypothetical protein		3.20638	0.185326
GSU2978	hypothetical protein		3.20046	0.179217
GSU1337	hypothetical protein		3.19708	0.564365
GSU3141	hypothetical protein		3.19328	0.352806
GSU2878	aspartate-semialdehyde dehydrogenase	asd	3.1918	0.414455
GSU1884	UPF0042 nucleotide-binding protein		3.18762	0.932412
GSU1589	ribosome-binding factor A	rbfA	3.17837	0.797247
GSU1630	PAS/PAC sensor signal transduction histidine kinase (EC 2.7.13.3)		3.17774	1.35567
GSU0778	periplasmically oriented, membrane-bound formate dehydrogenase, iron-sulfur cluster-binding subunit	fdnH	3.17493	1.09751
GSU1992	CarD family transcriptional regulator	fnr-2	3.17169	0.79048
GSU2732	cytochrome c family protein		3.15772	1.29821
GSU2738	cytochrome c family protein		3.15772	1.29821
GSU0589	thiamin biosynthesis sulfur carrier protein	thiS	3.15624	1.54677
GSU1247	hypothetical protein		3.15504	0.763852
GSU2147	cadmium-translocating P-type ATPase		3.14858	1.17008
GSU2355	hypothetical protein		3.14829	2.2827
GSU1079	hypothetical protein		3.14812	1.383
GSU0348	NADH dehydrogenase I subunit K	nuoK-1	3.14045	1.39732
GSU0855	membrane protein, TerC family		3.13942	0.341319
GSU1593	polynucleotide phosphorylase/polyadenylase	pnp	3.13337	0.535653
GSU2020	acetyl-CoA carboxylase, biotin carboxyl carrier protein	accB	3.12861	0.941221
GSU0648	50S ribosomal protein L19	rplS	3.12439	0.555014
GSU1133	cell division protein ZapB	zapB	3.11137	0.849238
GSU3385	phosphoenolpyruvate carboxykinase	pckA	3.11021	1.0127
GSU2078	cell shape-determining protein RodA	rodA	3.1094	0.374357
GSU1087	hypothetical protein		3.10806	0.627585
GSU0331	periplasmic trypsin-like serine protease DegP	degP	3.10572	1.18633
GSU1058	succinyl-CoA synthetase subunit beta	sucC	3.1047	0.847777
GSU0077	hypothetical protein		3.09994	1.47365
GSU3467	conserved hypothetical protein TIGR00278		3.09827	0.556175
GSU0543	outer membrane lipoprotein, Slp family, putative		3.09803	0.17461
GSU1910	acetolactate synthase small subunit	ilvN	3.09769	1.08683
GSU3435	ankyrin repeat protein		3.09517	1.09566
GSU0159	4-hydroxy-tetrahydrodipicolinate synthase	dapA	3.09505	0.876453
GSU3294	rubredoxin:oxygen/nitric oxide oxidoreductase	roo	3.09445	0.193699
GSU0906	30S ribosomal protein S21	rpsU-1	3.09362	0.990048
GSU0383	peptidyl-prolyl cis-trans isomerase, FKBP-type		3.09325	0.977703
GSU1072	transcriptional regulator, IclR family		3.09096	1.91857
GSU2267	periplasmic chaperone for outer membrane proteins Skp		3.08438	1.0484
GSU1425	prolipoprotein diacylglyceryl transferase	lgt	3.08069	1.23531
GSU1528	amino acid ABC transporter substrate-binding protein, PAAT family (TC 3.A.1.3.-)		3.07001	0.629319
GSU0850	thiol:disulfide interchange protein DsbC		3.06999	0.899555
GSU2406	dnaJ domain protein		3.06892	0.717928
GSU3469	50S ribosomal protein L34	rpmH	3.0675	1.16274
GSU0779	periplasmically oriented, membrane-bound formate dehydrogenase, b-type cytochrome subunit	fdnI	3.06286	1.2127
GSU2730	hypothetical protein		3.0594	1.00893
GSU0345	NADH dehydrogenase I subunit H	nuoH-1	3.04784	1.21031
GSU3189	hypothetical protein		3.0409	0.322145
GSU2749	NOL1/NOP2/sun family protein		3.04004	1.31947
GSU1995	hypothetical protein		3.03975	0.676886
GSU1991	CAAX amino terminal protease family protein		3.03666	0.640478
GSU2748	cytochrome c family protein, putative		3.03509	1.17869
GSU3519	cold shock DNA/RNA-binding protein		3.02083	0.769654
GSU1901	hypothetical protein		3.01381	0.788351
GSU1799	aspartate kinase (EC 2.7.2.4)		3.00244	1.41984
GSU0098	cell polarity determinant GTPase-activating protein MglB	mglB	2.99735	0.584232
GSU1631	metallo-beta-lactamase family protein		2.98639	0.471803
GSU0800	amino acid ABC transporter substrate-binding protein, PAAT family (TC 3.A.1.3.-)		2.98631	0.769022
GSU1270	bifunctional pyrimidine regulatory protein PyrR/uracil phosphoribosyltransferase	pyrR	2.98146	0.706161
GSU0334	ATP synthase F0 subunit A	atpB	2.98128	1.16177
GSU3261	response regulator		2.97077	0.10691
GSU2835	methionine aminopeptidase	map	2.96973	1.05295
GSU2050	preprotein translocase subunit SecA	secA	2.96044	0.773282
GSU0670	lipoprotein cytochrome c	omcX	2.95844	1.16078
GSU0290	3-oxoacyl-ACP synthase	fabH-1	2.95219	0.248493
GSU2973	lipoprotein, putative		2.94712	0.520732
GSU3078	cell division protein MraZ	mraZ	2.94278	1.09136
GSU0153	argininosuccinate synthase	argG	2.94146	0.983104
GSU0491	ATP-dependent RNA helicase RhlE	rhlE-1	2.93957	0.709775
GSU2231	hypothetical protein		2.93626	0.626322
GSU3192	heat shock protein, Hsp20 family		2.92274	1.2326
GSU1947	hypothetical protein		2.92153	0.607243
GSU0547	DNA mismatch repair ATPase MutS-2	mutS-2	2.91749	0.789239
GSU1784	type II secretion system inner membrane protein PulF	pulF	2.91505	1.26269
GSU1996	cytochrome c family protein		2.91413	0.569319
GSU1875	adenosylhomocysteinase	ahcY	2.91052	0.839519
GSU0645	16S rRNA processing protein RimM	rimM	2.90754	0.465725
GSU1317	octaprenyl diphosphate synthase	ispB	2.9048	0.814874
GSU3449	ferredoxin	frx-4	2.90199	0.43461
GSU0274	cytochrome c family protein		2.89866	0.951811
GSU0065	tRNA (adenosine-34) deaminase	tadA	2.87945	0.94293
GSU2811	cytochrome c Hsc		2.87886	0.622955
GSU3299	carboxyl transferase domain protein		2.87707	1.3122
GSU1074	hypothetical protein		2.87102	0.61654
GSU1134	cell division protein ZapA	zapA	2.87033	0.952172
GSU1463	aspartyl-tRNA ligase	aspS	2.86984	0.837123
GSU2410	ATP-independent chaperone	hspA-2	2.86375	0.936764
GSU0026	Cell division and transport-associated protein TolA (TC 2.C.1.2.1)		2.85071	0.390231
GSU0244	radical SAM domain protein		2.84411	0.0387838
GSU0071	hypothetical protein		2.84238	0.581718
GSU0081	hypothetical protein		2.83801	0.664911
GSU2969	diguanylate cyclase with PAS/PAC sensor		2.83272	0.398354
GSU1520	phenylalanyl-tRNA ligase subunit beta	pheT	2.82716	0.379669
GSU0546	peptidyl-tRNA hydrolase domain protein		2.82551	0.412785
GSU3468	ribonuclease P, protein component	rnpA	2.82386	1.12132
GSU0112	F0F1 ATP synthase subunit gamma	atpG	2.8194	1.03578
GSU0336	ATP synthase-associated magnesium import membrane protein AtpZ	atpZ	2.81028	1.2041
GSU2049	bifunctional ornithine acetyltransferase/N-acetylglutamate synthase	argJ	2.80999	0.742524
GSU1059	succinyl-CoA synthetase subunit alpha	sucD	2.804	0.662331
GSU1025	hypothetical protein		2.80152	0.482625
GSU1773	M23/M37 peptidase domain protein		2.7936	0.843303
GSU1606	ribose-5-phosphate isomerase B	rpiB	2.79312	0.902503
GSU1464	LysM domain protein		2.79248	0.832121
GSU0210	putative ABC transport system substrate-binding protein		2.78863	0.533417
GSU3351	hypothetical protein		2.78854	0.730162
GSU2863	DNA-directed RNA polymerase subunit beta	rpoB	2.78745	1.16619
GSU0646	tRNA (guanine-N(1)-)-methyltransferase	trmD	2.78472	0.409313
GSU0613	ResB-like family protein		2.78321	0.811213
GSU1854	UDP-glucose/GDP-mannose dehydrogenase family protein		2.78177	0.864437
GSU1911	acetolactate synthase large subunit	ilvB	2.77543	0.932247
GSU2196	hydrolase, putative		2.76496	0.847882
GSU0810	OmpA domain protein		2.76441	0.89022
GSU0976	hypothetical protein		2.7629	1.10499
GSU0117	hypothetical protein		2.76078	0.966494
GSU3341	protein serine/threonine kinase PrkA	prkA	2.75779	0.611675
GSU1908	phosphatidylserine decarboxylase		2.75666	1.21119
GSU1818	phosphoglycerate mutase (EC 5.4.2.1)		2.75659	0.465992
GSU1006	hypothetical protein		2.75096	0.433685
GSU3193	ATP-dependent Lon protease (La)	lon-3	2.74732	0.99304
GSU0267	transcriptional regulator, GntR family		2.7454	1.32391
GSU2546	hypothetical protein		2.74066	0.740877
GSU1278	hypothetical protein		2.72607	0.707009
GSU3253	response regulator		2.72113	0.884514
GSU3342	hypothetical protein		2.71574	0.63991
GSU2979	2-amino-4-hydroxy-6-hydroxymethyldihydropteridine pyrophosphokinase	folK	2.7154	0.360003
GSU1614	CoA-binding protein		2.71508	1.06827
GSU1166	TPR domain protein		2.71455	0.775603
GSU3238	Rieske 2Fe-2S family protein		2.7135	0.578005
GSU0303	sensory box protein		2.71243	0.847772
GSU2570	nitrogen fixation iron-sulfur cluster assembly cysteine desulfurase NifS	nifS-2	2.70846	0.246735
GSU1905	cold-shock DNA-binding protein family		2.70794	0.375654
GSU2303	sodium/proton antiporter, NhaA family (TC 2.A.33.1.1)		2.70658	1.17909
GSU2036	type IV pilus minor pilin PilV	pilV-2	2.7022	1.73493
GSU3452	hypothetical protein	slyX	2.69948	0.733215
GSU3246	peroxiredoxin, typical 2-Cys subfamily	prx-2	2.6948	1.07965
GSU2618	preprotein translocase subunit YajC	yajC	2.69061	0.909592
GSU3142	3-deoxy-7-phosphoheptulonate synthase	aroG-2	2.6903	0.380103
GSU1792	ATP-dependent Clp protease proteolytic subunit	clpP	2.68983	0.769343
GSU0359	sensory box protein/sigma-54 dependent transcriptional regulator		2.68475	1.11862
GSU2666	transcriptional regulator, TetR family		2.68369	0.914803
GSU2697	RND family efflux pump membrane fusion lipoprotein	acrA	2.68364	1.6712
GSU2667	PAS/PAC sensor signal transduction histidine kinase (EC 2.7.13.3)		2.68099	0.659376
GSU0357	cytochrome c family protein		2.68049	1.40996
GSU2197	hypothetical protein		2.68032	0.499472
GSU0291	MCP methyltransferase, CheR-type		2.67435	0.308218
GSU0853	CBS domain protein		2.67422	0.736567
GSU3088	YbaK/EbsC protein		2.67125	0.280207
GSU1690	3,4-dihydroxy-2-butanone-4-phosphate synthase and GTP cyclohydrolase II	ribA	2.66942	0.69055
GSU1882	phosphocarrier protein HPr	ptsH	2.66606	0.581364
GSU1639	transcriptional regulator, BadM/Rrf2 family		2.66549	0.899916
GSU2353	hypothetical protein		2.65068	0.908397
GSU3511	hypothetical protein		2.6487	1.52726
GSU2977	transaldolase (EC 2.2.1.2)		2.64805	0.284444
GSU0661	ribose-phosphate pyrophosphokinase	prsA	2.6425	0.702301
GSU1765	farnesyl-diphosphate synthase (EC 2.5.1.10)		2.64234	0.580159
GSU1601	3-oxoacyl-ACP synthase	fabH-2	2.62929	0.553557
GSU1880	S-adenosylmethionine synthetase	metK-1	2.62557	0.784509
GSU0736	transcriptional modulator of MazE/toxin, MazF		2.62549	0.426346
GSU2996	cobalt-precorrin-6B C5,C15-methyltransferase and C12-decarboxylase	cbiET	2.62213	0.714316
GSU0283	GAF sensor signal transduction histidine kinase (EC 2.7.13.3)		2.61776	1.05531
GSU3085	dimetal-binding protein YqfO	yqfO	2.61563	0.441533
GSU1496	hypothetical protein	pilA-N	2.61387	1.42611
GSU0349	NADH dehydrogenase I subunit L	nuoL-1	2.61313	1.41063
GSU1233	phosphoesterase, putative		2.61187	0.371605
GSU2814	rubrerythrin		2.60873	1.0588
GSU2077	hypothetical protein		2.60558	1.23405
GSU1057	hypothetical protein		2.60077	0.651574
GSU0450	hypothetical protein		2.60006	0.604872
GSU2089	rod shape-determining protein MreB	mreB-1	2.59825	0.981486
GSU3114	hypothetical protein		2.59814	0.343787
GSU2070	HNH endonuclease family protein		2.59417	1.19667
GSU2663	lipoprotein, putative		2.59202	1.26358
GSU1003	nitrogen fixation master sigma-54-dependent transcriptional response regulator	gnfM	2.58997	0.879714
GSU2980	nickel responsive regulator	nikR	2.58992	0.513683
GSU0593	hypothetical protein		2.58876	0.997993
GSU0366	transcriptional regulator, XRE family		2.58814	0.455185
GSU0145	recombinase A	recA	2.58765	0.949128
GSU3077	16S rRNA m(4)C1402 methyltransferase	rsmH	2.58621	0.699052
GSU0866	YGGT family protein		2.58083	0.921114
GSU1139	tyrosyl-tRNA ligase	tyrS	2.58076	0.472915
GSU1412	hypothetical protein		2.57699	0.891449
GSU1150	radical SAM domain-containing iron-sulfur cluster-binding oxidoreductase	hpnJ	2.57606	0.586096
GSU2862	DNA-directed RNA polymerase subunit beta'	rpoC	2.57049	1.07884
GSU2874	N-acetyl-gamma-glutamyl-phosphate reductase	argC	2.57016	0.928967
GSU0504	hypothetical protein		2.56953	0.622241
GSU1070	sodium/solute symporter family protein	aplB	2.56891	1.7428
GSU2472	virulence associated protein C		2.5637	1.83292
GSU3210	nicotinate/nicotinamide mononucleotide adenylyltransferase	nadD	2.55746	0.889484
GSU2626	SAM-dependent methyltransferase (EC 2.1.1.-)		2.55686	0.695677
GSU3243	hypothetical protein		2.55285	0.628551
GSU1283	hypothetical protein		2.55272	0.640299
GSU3626	hypothetical protein		2.55255	0.696349
GSU1056	conserved hypothetical protein TIGR00149		2.54787	0.504733
GSU1721	7-carboxy-7-deazaguanine synthase	queE	2.54507	0.530555
GSU0640	hypothetical protein		2.54227	0.492769
GSU3187	ferredoxin	frx-6	2.53551	0.676357
GSU1855	capsule polysaccharide export protein, putative		2.53315	1.77102
GSU2071	ribonuclease H	rnhA	2.53311	1.08221
GSU1627	preprotein translocase subunit SecG	secG	2.5329	1.19211
GSU2808	cytochrome c family protein		2.52784	0.371253
GSU3204	nucleotide-binding protein	yajQ	2.52588	1.27411
GSU1607	serine hydroxymethyltransferase	glyA	2.51796	1.0274
GSU1169	hypothetical protein		2.51658	0.296234
GSU1013	chemotaxis MotB protein, putative		2.5116	0.662819
GSU0501	outer membrane protein assembly lipoprotein YfiO	yfiO	2.51032	0.707421
GSU0894	peptidyl-prolyl cis-trans isomerase, cyclophilin-type		2.50777	0.99219
GSU0716	hypothetical protein		2.50299	1.01725
GSU2119	integrative genetic element Gsu56, integrase		2.50106	0.70947
GSU1116	hypothetical protein		2.49886	0.881383
GSU1018	hypothetical protein		2.49689	0.793884
GSU3334	cytochrome c family protein, putative		2.49523	0.694398
GSU2404	pentapeptide repeat domain protein		2.49381	0.526976
GSU1949	hypothetical protein		2.48883	0.498378
GSU0355	hypothetical protein		2.48627	0.106825
GSU3100	bifunctional histidinal dehydrogenase/ histidinol dehydrogenase	hisD	2.48214	0.368042
GSU2976	DedA family protein		2.48019	0.269498
GSU1919	uridylate kinase	pyrH	2.47901	0.862314
GSU2438	prevent-host-death family protein		2.47445	0.780975
GSU2513	cytochrome c family protein		2.47181	1.20954
GSU0862	5,10-methylenetetrahydrofolate dehydrogenase and methenyltetrahydrofolate cyclohydrolase	folD-2	2.46108	0.445852
GSU1692	transcription antitermination factor NusB	nusB	2.45821	0.9744
GSU0509	NADPH oxidoreductase subunit alpha	sfrA	2.45412	1.12177
GSU0095	conserved hypothetical protein TIGR00103		2.45368	0.945729
GSU0544	hypothetical protein		2.45154	0.857679
GSU1868	aminotransferase, class V		2.45098	0.296661
GSU0522	ATP-dependent RNA helicase RhlB	rhlB	2.44928	0.201711
GSU1934	pantothenate kinase	coaX	2.43968	0.502003
GSU1659	histidyl-tRNA ligase	hisS	2.43705	0.74555
GSU1007	GAF domain/HD domain protein		2.42836	0.28391
GSU1212	hypothetical protein		2.4245	0.914148
GSU1798	(R)-citramalate synthase	cimA	2.42387	1.41968
GSU2915	two component, sigma54 specific, transcriptional regulator, Fis family		2.42165	0.392374
GSU2710	hypothetical protein		2.42132	0.561545
GSU0350	NADH dehydrogenase I subunit M	nuoM-1	2.41842	1.22199
GSU1990	sensor histidine kinase		2.41581	0.570294
GSU1851	glycosyl transferase, group 1 family protein		2.41548	1.43093
GSU2552	lipoprotein, putative		2.4124	1.3184
GSU2569	tRNA-specific 2-thiouridylase MnmA	mnmA	2.41231	0.202453
GSU0250	hypothetical protein		2.41204	0.410916
GSU1931	hypothetical protein		2.40986	1.0569
GSU0727	lipoprotein, putative		2.40911	1.08111
GSU2048	hypothetical protein		2.40849	0.633974
GSU1989	sigma-54 dependent DNA-binding response regulator		2.40807	0.725683
GSU3111	hypothetical protein		2.40741	0.622164
GSU0807	apo-citrate lyase 2'-(5''-triphosphoribosyl)-3'-dephospho-coenzyme A transferase	citX	2.40519	0.6197
GSU1936	quinolinate phosphoribosyltransferase, decarboxylating	nadC	2.39651	0.377014
GSU3562	lipoprotein		2.39317	0.41802
GSU1207	HesB/YadR/YfhF family protein, selenocysteine-containing		2.39052	1.60362
GSU1299	scaffold protein CheW associated with MCPs of class 34H	cheW34H-2	2.38794	0.670241
GSU0151	acetylornithine aminotransferase	argD	2.38647	0.802938
GSU1519	phenylalanyl-tRNA ligase subunit alpha	pheS	2.38414	0.786682
GSU2090	peptidyl-prolyl cis-trans isomerase D		2.38395	0.834255
GSU1603	3-oxoacyl-ACP reductase	fabG-2	2.3812	0.670269
GSU0715	hypothetical protein		2.37257	1.05317
GSU1472	hypothetical protein		2.37107	0.82159
GSU2206	30S ribosomal protein S20	rpsT	2.37044	0.96057
GSU1925	transport-associated domain protein		2.36885	0.40941
GSU3191	TPR domain protein		2.36475	1.13173
GSU2087	phosphoheptose isomerase	gmhA	2.36063	0.736363
GSU2586	hypothetical protein		2.35926	0.751468
GSU0888	hypothetical protein		2.3588	0.673055
GSU2268	outer membrane protein assembly complex protein YaeT	yaeT	2.35878	0.745627
GSU1424	hypothetical protein		2.35724	1.00669
GSU0599	sensor histidine kinase		2.35627	0.806334
GSU1149	EAL domain protein		2.35408	0.527234
GSU2715	fibronectin type III domain protein		2.34728	0.459545
GSU0135	delta-aminolevulinic acid dehydratase	hemB	2.34638	0.794737
GSU1054	tRNA (5-carboxymethylaminomethyl-2-thio-U34) synthesis sulfur carrier protein	tusA-2	2.34174	0.527699
GSU1602	malonyl-CoA--acyl carrier protein transacylase	fabD-2	2.33954	0.603708
GSU2072	1-acyl-sn-glycerol-3-phosphate acyltransferase, putative		2.33814	0.923161
GSU1900	transporter, putative		2.33771	0.709952
GSU0388	hypothetical protein		2.33593	0.809607
GSU1471	HD domain protein		2.32492	0.588218
GSU1642	hypothetical protein		2.32153	1.30553
GSU0652	NAD synthetase	nadE	2.32019	0.705765
GSU1136	5-formyltetrahydrofolate cyclo-ligase		2.31978	0.357049
GSU1912	dihydroxy-acid dehydratase	ilvD	2.31857	0.765115
GSU0478	hypothetical protein		2.31758	1.19439
GSU0354	hypothetical protein		2.31565	0.284908
GSU0251	hypothetical protein		2.30516	0.243328
GSU0674	hybrid cluster protein	hcp	2.30325	1.1892
GSU3209	iojap-related protein		2.29833	0.557631
GSU0384	hypothetical protein		2.29681	0.531368
GSU0160	4-hydroxy-tetrahydrodipicolinate reductase	dapB	2.29526	1.1287
GSU1635	phosphoribosylformylglycinamidine synthase	purQ	2.29189	1.11965
GSU1984	polysaccharide chain length determinant protein, putative		2.28792	0.663137
GSU1027	N-carbamylputrescine amidohydrolase	aguB	2.28396	0.718429
GSU3102	UDP-N-acetylglucosamine 1-carboxyvinyltransferase	murA	2.28022	0.526172
GSU2083	glucose-1-phosphate thymidylyltransferase	rmlA	2.27711	0.614711
GSU2146	hypothetical protein		2.27172	1.11366
GSU1985	outer membrane protein, putative		2.26445	0.572103
GSU1935	biotin operon repressor and biotin--acetyl-CoA carboxylase ligase	birA	2.26433	0.449391
GSU0390	hypothetical protein		2.26162	0.984165
GSU1218	hypothetical protein		2.26152	1.2268
GSU0536	conserved hypothetical protein TIGR00268		2.25801	0.249795
GSU1446	radical SAM domain protein		2.25366	0.539286
GSU2301	hypothetical protein		2.24737	1.80758
GSU1104	hypothetical protein		2.2458	1.55924
GSU1866	phoH family protein		2.24242	0.755433
GSU2649	amino acid ABC transporter substrate-binding protein, PAAT family (TC 3.A.1.3.-)		2.24152	0.931244
GSU1305	glutamate dehydrogenase	gdhA	2.24133	2.128
GSU1727	transcriptional regulator, TraR/DksA family		2.24029	0.254773
GSU2234	50S ribosomal protein L28	rpmB	2.23693	0.617429
GSU2120	integration host factor subunit alpha	ihfA-2	2.23537	1.16729
GSU1867	hypothetical protein		2.23353	0.63153
GSU0158	diaminopimelate decarboxylase	lysA	2.23326	0.89053
GSU3486	hypothetical protein		2.23191	0.836718
GSU1827	L-aspartate oxidase	nadB	2.22363	0.758636
GSU3197	scaffold protein CheW associated with MCPs of class 44H	cheW44H	2.22298	0.981772
GSU2496	hypothetical protein		2.22137	1.13151
GSU0351	NADH dehydrogenase I subunit N	nuoN-1	2.2202	1.15031
GSU0604	phosphomethylpyrimidine synthase ThiC	thiC-1	2.21946	0.789197
GSU0726	protein glutamine deamidase and protein glutamate methylesterase CheD associated with MCPs of classes 40H and 40+24H	cheD64H	2.2194	1.40332
GSU3383	aspartyl/glutamyl-tRNA amidotransferase subunit C	gatC	2.21744	1.49378
GSU0614	cytochrome c biogenesis protein, CcmF/CcyK/CcsA family		2.21703	0.912184
GSU0312	hypothetical protein		2.21489	0.380974
GSU0869	LysM domain/NLP/P60 family protein		2.21061	1.45702
GSU1220	response regulator		2.21011	0.638736
GSU3375	mutT/nudix family protein		2.20678	0.538709
GSU0813	phospholipid transport system substrate-binding protein		2.20293	1.12806
GSU1271	aspartate carbamoyltransferase catalytic subunit	pyrB	2.19787	0.657012
GSU3208	23S rRNA (3-N-methyl-pseudoU1915)-methyltransferase	rlmH	2.19407	0.871072
GSU3113	metallo-beta-lactamase family protein		2.19287	0.137073
GSU3306	hypothetical protein		2.18048	1.08609
GSU2306	5-(carboxyamino)imidazole ribonucleotide mutase	purE-2	2.17938	1.16735
GSU2665	efflux transporter, RND family, MFP subunit		2.17521	0.33348
GSU3285	porphobilinogen deaminase	hemC	2.17326	0.658893
GSU1091	lipoprotein, putative		2.172	1.18239
GSU2195	inosine-5'-monophosphate dehydrogenase	guaB	2.16968	0.776157
GSU0718	PAS/PAC sensor hybrid histidine kinase (EC 2.7.13.3)		2.16942	0.245559
GSU0714	hypothetical protein		2.16722	1.38076
GSU0776	two component, sigma54 specific, transcriptional regulator, Fis family		2.16465	0.263766
GSU0651	hydrolase, carbon-nitrogen family		2.16273	0.63956
GSU1825	CDP-diacylglycerol--glycerol-3-phosphate 3-phosphatidyltransferase	pgsA	2.15852	0.807682
GSU1704	GAF sensor methyl-accepting chemotaxis sensory transducer, class 40H	mcp40H-1	2.1563	0.83886
GSU1309	hypothetical protein		2.15465	0.159187
GSU0626	GDP-mannose 4,6-dehydratase and GDP-6-deoxy-D-lyxo-4-hexulose reductase	gmd	2.14982	0.538388
GSU1577	cob(I)yrinate a,c-diamide adenosyltransferase	cobA	2.14801	0.776835
GSU1307	nonheme ferritin	ftn	2.14479	0.866774
GSU2974	bifunctional homocysteine S-methyltransferase/5,10-methylenetetrahydrofolate reductase	metF-2	2.1404	0.329048
GSU0711	endonuclease/exonuclease/phosphatase family protein		2.13437	1.14736
GSU1817	outer membrane lipoprotein, Slp family, putative		2.1287	0.889451
GSU3332	cytochrome c family protein, putative		2.12852	0.431173
GSU1110	mulitfunctional nucleoside diphosphate kinase/apyrimidinic endonuclease/3'-phosphodiesterase	ndk	2.12457	0.790439
GSU2585	hypothetical protein		2.12214	1.41154
GSU2305	peptidoglycan-associated lipoprotein		2.11895	1.08109
GSU0381	lipoprotein, putative		2.11772	2.01924
GSU0893	peroxiredoxin, typical 2-Cys subfamily	prx-1	2.116	0.903274
GSU2189	sensor histidine kinase		2.11411	0.334513
GSU0815	mce-related protein		2.11342	1.49649
GSU1895	CTP synthetase	pyrG	2.11099	0.731263
GSU1447	hypothetical protein		2.10887	0.451343
GSU1090	signal transduction protein-related protein		2.10744	0.194232
GSU1131	hypothetical protein		2.10671	1.15938
GSU0592	lipoprotein cytochrome c	omcQ	2.10536	0.982254
GSU3058	ferredoxin-NADP(+) reductase subunit alpha	nfnB	2.10135	0.755922
GSU0130	methionyl-tRNA formyltransferase	fmt	2.09949	0.297779
GSU2946	winged-helix heavy metal transcriptional response regulator	czcR	2.09908	0.594318
GSU1273	carbamoyl phosphate synthase small subunit	carA	2.09757	0.912359
GSU0304	aminopeptidase N	pepN	2.09643	0.215748
GSU0233	hypothetical protein		2.08881	0.452161
GSU1658	response regulator receiver modulated diguanylate cyclase		2.08771	0.746952
GSU2964	molybdate transport regulatory protein ModE	modE	2.08555	0.670531
GSU3545	hypothetical protein		2.08279	1.15354
GSU0307	hydrogenase assembly chaperone HypC/HupF	hypC	2.08025	0.410015
GSU2812	glutaredoxin family protein		2.07975	0.836339
GSU1632	adenylosuccinate lyase	purB	2.0772	0.588673
GSU0826	hypothetical protein		2.07646	0.341148
GSU2009	amino acid/amide ABC transporter ATP-binding protein 2, HAAT family (TC 3.A.1.4.-)		2.07641	1.5227
GSU3493	hypothetical protein		2.0746	0.55106
GSU3300	biotin-requiring enzyme subunit		2.07329	1.2883
GSU1231	response regulator		2.07278	1.23509
GSU2091	phosphoribosylaminoimidazolesuccinocarboxamide synthase	purC	2.07043	1.23266
GSU1917	undecaprenyl pyrophosphate synthase	uppS	2.06934	0.362058
GSU2713	hypothetical protein		2.06253	0.735877
GSU3094	phosphoribosyl-ATP pyrophosphatase	hisE	2.06028	0.601666
GSU3530	nitrogenase molybdenum-iron cofactor biosynthesis NifB/NifX-like protein		2.05995	1.46384
GSU0662	50S ribosomal protein L25/general stress protein Ctc	rplY	2.05916	0.689093
GSU1069	hypothetical protein		2.05713	1.39264
GSU3073	UDP-N-acetylmuramylalanyl-D-glutamyl-2,6-diaminopimelate--D-alanyl-D-alanine ligase	murF	2.05623	0.455411
GSU2006	amino acid/amide ABC transporter membrane protein 1, HAAT family (TC 3.A.1.4.-)		2.05528	1.41245
GSU2233	hypothetical protein		2.05505	0.909994
GSU2013	phosphoglucomutase/phosphomannomutase family protein		2.05338	0.956853
GSU3563	hypothetical protein		2.05125	0.71634
GSU1945	fibronectin type III domain protein		2.04776	0.718674
GSU1932	hypothetical protein		2.04771	0.854566
GSU1898	putative membrane protein		2.04415	0.374251
GSU3317	hypothetical protein		2.04154	0.525017
GSU1192	hypothetical protein		2.03975	0.825293
GSU3296	D-lactate/glycolate dehydrogenase, FAD-binding protein	glcD-1	2.03938	0.058865
GSU2925	hypothetical protein		2.03874	0.891244
GSU1720	6-carboxy-5,6,7,8-tetrahydropterin synthase	queD	2.03348	0.530384
GSU1272	dihydroorotase	pyrC	2.03196	0.874836
GSU1026	hypothetical protein		2.02987	0.634945
GSU1437	peptidase, M48 family		2.02601	0.608381
GSU3543	acyltransferase		2.02575	0.895893
GSU3101	ATP phosphoribosyltransferase catalytic subunit	hisGS	2.02322	0.414105
GSU3098	imidazoleglycerol-phosphate dehydratase	hisB	2.01931	0.331368
GSU3457	glycine cleavage system transcriptional repressor, putative		2.0192	0.579129
GSU1005	TIM barrel oxidoreductase NifR3	nifR3	2.01705	0.771734
GSU1232	hypothetical protein		2.01631	0.707315
GSU0172	hypothetical protein		2.01491	0.577708
GSU3206	transcriptional regulator, TraR/DksA family		2.0147	0.777946
GSU0162	L,L-diaminopimelate aminotransferase	dapL	2.01469	1.26076
GSU0588	thiazole synthase	thiG	2.0142	0.750137
GSU2426	hypothetical protein		2.01341	0.912535
GSU2010	CBS domain protein		2.01326	1.18157
GSU0376	glycine cleavage system lipoyl carrier protein GcvH	gcvH-1	2.01134	1.15711
GSU3335	hypothetical protein		2.00658	0.6391
GSU0205	transcriptional regulator, TetR family		2.00636	0.680316
GSU1227	ABC transporter, ATP-binding protein		2.00545	0.972637
GSU2615	TPR domain protein		2.00482	0.862803
GSU1224	TPR domain protein		2.00373	0.89301
GSU0027	Cell division and transport-associated protein TolR (TC 2.C.1.2.1)		2.00129	0.541033
GSU0330	type II secretion system protein GspC serine protease	gspC	1.99618	0.394095
GSU2696	RND family efflux pump inner membrane protein	acrB	1.99371	1.72604
GSU2285	metal dependent phosphohydrolase		1.98884	0.18764
GSU2041	two component, sigma54 specific, transcriptional regulator, Fis family		1.98556	0.264822
GSU1160	hypothetical protein		1.98505	0.442515
GSU0118	hypothetical protein		1.98443	0.963898
GSU3117	ssDNA-binding protein	ssb-2	1.98178	0.467651
GSU0308	hydrogenase expression/formation protein HypD	hypD	1.98156	0.154193
GSU2970	hypothetical protein		1.98065	0.285527
GSU1734	branched-chain amino acid ABC transporter substrate-binding protein	livK-1	1.9791	1.12083
GSU2149	transcriptional regulator, ArsR family		1.97363	1.1297
GSU2100	catalase/hydroperoxidase HPI(I)	katG	1.97228	0.863263
GSU3542	teichoic acid biosynthesis glycosyltransferase		1.9722	1.18901
GSU3540	hypothetical protein		1.97048	1.02544
GSU0712	hypothetical protein		1.96849	1.01219
GSU3110	hypothetical protein		1.96467	0.371177
GSU2604	4-hydroxy-3-methylbut-2-en-1-yl diphosphate reductase	ispH	1.9643	0.875847
GSU3116	1-acyl-sn-glycerol-3-phosphate acyltransferase (EC 2.3.1.51)		1.96238	0.0689369
GSU0505	rhodanese-like domain protein		1.9619	0.6914
GSU2469	hypothetical protein		1.95795	1.11395
GSU1452	23S rRNA m(5)U-1939 methyltransferase (EC 2.1.1.190)		1.95594	0.387292
GSU0847	rubredoxin		1.94145	1.46798
GSU1017	hypoxanthine-guanine phosphoribosyltransferase		1.93252	0.658893
GSU0969	periplasmic carboxy-terminal processing protease lipoprotein	ctpA-1	1.929	0.768044
GSU1402	acetyl-CoA carboxylase carboxyl transferase subunit alpha	accA	1.92362	0.518174
GSU1128	hypothetical protein		1.9234	0.895426
GSU2143	zinc resistance-associated protein		1.91773	0.74179
GSU1699	TonB-dependent receptor, putative		1.91731	0.36608
GSU1814	septum formation initiator family protein	divIC	1.91682	1.51443
GSU1537	peptidoglycan-binding ATPase	exeA	1.91245	0.42417
GSU2568	tRNA (2-methylthio-N6-threonylcarbamyl-A37) methylthiotransferase	mtaB	1.91206	0.186956
GSU3211	gamma-glutamyl phosphate reductase	proA	1.90926	0.588512
GSU0502	lipoprotein, putative		1.90702	0.79976
GSU2291	phospho-2-dehydro-3-deoxyheptonate aldolase	aroF	1.90655	0.917867
GSU0783	nickel-dependent hydrogenase, iron-sulfur cluster-binding protein	hybA	1.90484	0.299699
GSU0496	efflux transporter, RND family, MFP subunit		1.90446	1.11324
GSU1647	hypothetical protein		1.90443	0.731389
GSU2462	homoserine O-acetyltransferase	metX	1.9035	0.797811
GSU1410	hypothetical protein		1.89609	1.36248
GSU1769	hypothetical protein	yibQ	1.89277	1.15547
GSU2192	phosphoglycolate phosphatase		1.8879	0.371481
GSU2742	hypothetical protein		1.88467	0.864291
GSU2706	phosphate acetyltransferase	pta	1.884	1.23642
GSU3239	ribonuclease G	cafA	1.88333	0.444792
GSU3112	DNA translocase FtsK		1.88054	0.139053
GSU0215	5,10-methylenetetrahydrofolate dehydrogenase and methenyltetrahydrofolate cyclohydrolase	folD-1	1.88046	0.44441
GSU2145	DNA-binding response regulator		1.87024	1.1542
GSU1756	dihydroorotate dehydrogenase, electron transfer subunit	pyrK	1.86984	0.972518
GSU1813	hypothetical protein		1.86942	1.2536
GSU1651	fructose-1,6-bisphosphatase	fbp	1.86653	0.882213
GSU1712	hypothetical protein		1.86283	1.08486
GSU1736	ACT domain protein		1.85383	2.06967
GSU0863	hypothetical protein		1.85343	0.816239
GSU2271	lysyl-tRNA ligase	lysS	1.84952	0.685109
GSU3319	cytosolic peptidylprolyl cis-trans isomerase, cyclophilin A-like protein	ppiA	1.84947	0.751594
GSU2288	sensor histidine kinase		1.84387	0.982705
GSU2264	acyl-[acyl-carrier-protein]--UDP-N-acetylglucosamine O-acyltransferase	lpxA-1	1.83782	1.074
GSU2633	lipoprotein, putative		1.83529	0.905164
GSU0923	ATP-dependent Lon protease (La)	lon-1	1.83497	0.801781
GSU3408	L-threonine aldolase	ltaE	1.83235	0.639348
GSU2612	rubrerythrin/rubredoxin protein, putative		1.83137	1.21507
GSU1850	hypothetical protein		1.8237	1.57042
GSU2563	hypothetical protein		1.81824	0.767887
GSU3259	cytochrome c family protein		1.81029	1.28212
GSU0099	cell polarity determinant GTPase MglA	mglA	1.80799	0.610435
GSU1114	TPR domain protein		1.80582	0.829566
GSU0080	periplasmic trypsin-like serine protease lipoprotein DegQ	degQ	1.80538	0.559953
GSU1609	outer membrane efflux protein		1.80384	0.99653
GSU0865	cell division protein DivIVA, putative		1.80015	0.948622
GSU2455	hypothetical protein		1.79882	0.844902
GSU2308	malate oxidoreductase, NAD-dependent	mleA	1.79276	0.942138
GSU2616	preprotein translocase subunit SecF	secF	1.78807	1.01147
GSU2232	methionyl-tRNA ligase	metG	1.78114	0.886836
GSU1815	UDP-glucuronate decarboxylase	uxs	1.76926	0.77679
GSU2200	hypothetical protein		1.76908	0.62126
GSU2194	GMP synthase	guaA	1.76864	0.890761
GSU0212	ABC transporter, ATP-binding protein		1.76695	0.621874
GSU0188	hypothetical protein		1.76598	0.417682
GSU1151	hydrolase	hpnK	1.76585	0.826168
GSU1746	integration host factor subunit beta	ihfB-1	1.76546	1.18503
GSU0731	UDP-3-O-[3-hydroxymyristoyl] N-acetylglucosamine deacetylase	lpxC	1.76446	0.669367
GSU1644	ABC transporter, ATP-binding protein		1.76311	1.02963
GSU2788	hypothetical protein		1.75456	0.933582
GSU1276	carbamyl-phosphate synthase, large subunit lipoprotein, glutamine-dependent	carB	1.75412	0.85121
GSU0587	carboxythiazole phosphate tautomerase	tenI	1.75365	0.458745
GSU3295	hypothetical protein		1.75286	0.0370183
GSU3401	amino acid/amide ABC transporter substrate-binding protein, HAAT family (TC 3.A.1.4.-)		1.74991	1.33545
GSU0685	diploptene adenosyltransferase and reductase	hpnH	1.74716	1.3015
GSU0361	PPIC-type PPIASE domain protein		1.74656	0.775095
GSU1805	phosphoglucosamine mutase	glmM	1.74542	0.868919
GSU3057	dihydropyrimidine dehydrogenase subunit A	nfnA	1.74355	0.683691
GSU2675	hypothetical protein		1.74329	0.949641
GSU1088	2-octaprenylphenol hydroxylase (EC 1.14.13.-)		1.74316	0.525508
GSU1028	agmatine deiminase	aguA	1.74163	1.03121
GSU0814	outer membrane efflux protein, putative		1.73861	1.10306
GSU1726	hypothetical protein		1.73785	0.582566
GSU1703	6-phosphofructokinase	pfk-1	1.73518	0.430469
GSU3404	amino acid ABC transporter ATP-binding protein, PAAT family (TC 3.A.1.3.-)		1.7338	1.1896
GSU2024	hypothetical protein		1.73254	0.753876
GSU3145	molybdopterin sulfurtransferase	mosC	1.73246	0.831772
GSU3087	NAD-dependent protein deacetylase, Sir2 family	srtN	1.72596	0.380783
GSU3336	hypothetical protein		1.725	0.528774
GSU3137	cytochrome c family protein		1.72456	0.356121
GSU1853	hypothetical protein		1.72024	1.4693
GSU1185	hypothetical protein		1.72008	0.546673
GSU1637	orotate phosphoribosyltransferase	pyrE	1.71986	1.54707
GSU2756	hypothetical protein		1.71705	0.583361
GSU0150	acetylglutamate kinase	argB	1.7163	0.628268
GSU1691	6,7-dimethyl-8-ribityllumazine synthase	ribH	1.7101	0.840382
GSU3403	hypothetical protein		1.70962	1.46074
GSU2815	PAS/PAC sensor signal transduction histidine kinase (EC 2.7.13.3)		1.70166	0.667226
GSU1165	GAF domain phosphoenolpyruvate--protein phosphotransferase PtsP	ptsP	1.69966	1.02685
GSU1198	D-3-phosphoglycerate dehydrogenase	serA	1.69549	0.874224
GSU1275	hypothetical protein		1.69222	0.879457
GSU3333	3-deoxy-7-phosphoheptulonate synthase	aroG-1	1.68747	0.698707
GSU2015	mutT/nudix family protein		1.68642	0.390192
GSU1525	RNA polymerase sigma-38 factor, stationary phase	rpoS	1.68437	0.710219
GSU2265	(3R)-hydroxymyristoyl-ACP dehydratase	fabZ-2	1.68376	0.838366
GSU0253	sensory box histidine kinase		1.67824	0.697002
GSU3312	ferrochelatase	hemH	1.67338	0.625235
GSU1914	membrane-associated zinc metalloprotease RseP	rseP	1.67014	0.683766
GSU0367	radical SAM domain-containing iron-sulfur cluster-binding oxidoreductase	yhcC-1	1.66967	0.149323
GSU0329	type II secretion system lipoprotein GspD	gspD	1.66892	1.09711
GSU0034	chaperone protein DnaJ	dnaJ	1.66805	0.571126
GSU3076	cell division septum formation protein FtsL	ftsL	1.66518	0.437726
GSU3391	amino acid/amide ABC transporter ATP-binding protein 2, HAAT family (TC 3.A.1.4.-)		1.66414	1.50345
GSU0929	hypothetical protein		1.65901	0.844837
GSU0717	hypothetical protein		1.65579	0.344897
GSU3284	glutamyl-tRNA reductase	hemA	1.65494	0.632291
GSU0292	hypothetical protein		1.65284	0.271698
GSU1274	radical SAM domain protein		1.6522	0.680388
GSU3063	cell division protein FtsZ	ftsZ	1.6521	1.14391
GSU0767	tia invasion determinant-related protein		1.65176	0.712255
GSU3630	hypothetical protein		1.64748	0.491471
GSU3283	cytochrome c biogenesis protein, CcmF/CcyK/CcsA family		1.64507	0.700954
GSU1937	GGDEF domain/HAMP domain protein		1.64322	0.384712
GSU0887	hypothetical protein		1.64276	0.522802
GSU1089	iron-sulfur cluster-binding protein		1.63859	0.595995
GSU0154	mutT/nudix family protein		1.63736	1.1826
GSU0204	radical SAM domain protein		1.63679	0.787646
GSU2297	PAS/PAC sensor signal transduction histidine kinase (EC 2.7.13.3)		1.63603	1.51937
GSU3009	nicotinate-nucleotide--dimethylbenzimidazole phosphoribosyltransferase	cobT	1.63338	0.825708
GSU1130	condensin subunit Smc		1.6331	0.439398
GSU2473	virulence associated protein B		1.63059	0.897695
GSU2743	cytochrome c family protein		1.62762	0.825977
GSU3130	lipoprotein, putative		1.62238	0.762817
GSU1852	hypothetical protein		1.62204	1.65304
GSU3115	hypothetical protein		1.62053	0.734257
GSU2069	HAD-superfamily hydrolase, subfamily IA, variant 1		1.61561	0.500714
GSU0732	RNA polymerase-binding protein Rnk	rnk-1	1.61555	0.813367
GSU1698	TPR domain protein		1.61426	0.730939
GSU0141	hypothetical protein		1.61223	0.648728
GSU0734	Ech-hydrogenase-related complex, NuoL-like integral membrane lipoprotein subunit	ehrA-2	1.6082	0.423986
GSU3473	hypothetical protein		1.60174	1.28977
GSU0152	ornithine carbamoyltransferase	argF	1.59741	0.899957
GSU2031	type IV pilus biogenesis protein PilN	pilN	1.59542	0.986662
GSU3086	23S rRNA (2-N-methyl-G2445)-methyltransferase	rlmL	1.59472	0.516051
GSU3138	sensor histidine kinase/response regulator		1.59421	0.639036
GSU1477	LemA family protein		1.5891	0.40511
GSU0074	isoprenoid biosynthesis protein	elbB	1.58769	0.572703
GSU1333	hypothetical protein		1.58649	1.12199
GSU3252	GAF sensor signal transduction histidine kinase (EC 2.7.13.3)		1.58372	0.327597
GSU3207	2,3-bisphosphoglycerate-independent phosphoglycerate mutase	gpmI	1.57902	0.718598
GSU0438	lipoprotein, putative		1.57034	0.450834
GSU3629	hypothetical protein		1.57009	0.982326
GSU3314	lipoprotein, putative		1.56828	0.807488
GSU2975	putative manganese-dependent inorganic pyrophosphatase		1.56762	0.203366
GSU0605	4-amino-5-hydroxymethyl-2-methylpyrimidine-phosphate kinase and thiamin monophosphate synthase	thiE/thiD	1.56731	0.436153
GSU1113	carbohydrate kinase, PfkB family		1.56558	0.96801
GSU1938	hypothetical protein		1.56521	0.165648
GSU2081	rod shape-determining protein MreC	mreC	1.5618	0.486206
GSU2284	conserved hypothetical protein TIGR00043		1.56174	0.672203
GSU2263	UDP-N-acetylglucosamine 3-dehydrogenase, NAD-dependent	gnnA	1.55818	0.80357
GSU3601	hypothetical protein		1.55541	1.04061
GSU3396	transcriptional regulator, GntR family		1.55486	1.55702
GSU0735	PTS IIA-like nitrogen-regulatory protein PtsN		1.55355	0.571146
GSU2228	ribonuclease III	rnc	1.55284	0.510318
GSU1828	chorismate mutase (EC 5.4.99.5)		1.55204	1.10415
GSU1419	transcriptional regulator, Cro/CI family		1.54994	0.483155
GSU3075	peptidoglycan transglycosylase and transpeptidase FtsI	ftsI	1.549	0.612226
GSU0979	hypothetical protein		1.5488	0.877745
GSU3343	SpoVR-like family protein		1.54793	0.903992
GSU1242	L-aspartate aminotransferase apoenzyme (EC 2.6.1.1)		1.54784	0.949522
GSU2030	type IV pilus biogenesis protein PilO	pilO	1.54621	1.04625
GSU3139	hypothetical protein		1.5412	0.465488
GSU1861	2-ketoisovalerate ferredoxin reductase	vorA	1.53987	0.465431
GSU1213	hypothetical protein		1.53986	0.925962
GSU3198	response receiver CheY associated with MCPs of class 44H	cheY44H	1.53983	0.849678
GSU3462	lipoprotein, putative		1.53959	0.77848
GSU2617	preprotein translocase subunit SecD	secD	1.53952	0.693112
GSU2725	cytochrome c family protein		1.53787	1.32761
GSU1633	small-conductance mechanosensitive ion channel	mscS-1	1.5376	1.18877
GSU2941	transcriptional regulator, LysR family		1.53444	0.856462
GSU3359	hypothetical protein		1.532	0.297734
GSU1758	phosphoribosylaminoimidazole synthetase	purM	1.53041	0.944084
GSU0927	peptidase, M16 family		1.5254	1.06294
GSU3000	sirohydrochlorin cobaltochelatase	cbiX	1.52493	0.618813
GSU0025	tolB protein		1.52013	0.337954
GSU3382	hypothetical protein		1.51922	1.08487
GSU2269	ABC transporter ATP-binding protein	lolD	1.51693	0.8545
GSU0498	hypothetical protein		1.51105	0.710207
GSU0728	polyphosphate-dependent AMP kinase	ppk-2	1.50992	0.325377
GSU1448	PHP domain protein		1.50905	0.355098
GSU1676	hypothetical protein		1.50621	0.227196
GSU2007	amino acid/amide ABC transporter membrane protein 2, HAAT family (TC 3.A.1.4.-)		1.50469	0.730924
GSU2037	Type IV pilus minor pilin FimU	fimU	1.50367	1.99254
GSU1705	3-methyl-2-oxobutanoate hydroxymethyltransferase	panB	1.50151	0.67745
GSU3096	1-(5-phosphoribosyl)-5-[(5-phosphoribosylamino)methylideneamino] imidazole-4-carboxamide isomerase	hisA	1.50103	0.525168
GSU0270	glucosamine--fructose-6-phosphate aminotransferase	glmS	1.49942	0.428952
GSU3103	N5-glutamine S-adenosyl-L-methionine-dependent methyltransferase	hemK	1.49891	0.489961
GSU2714	metallo-beta-lactamase family protein		1.49314	1.11683
GSU2184	[cytidine(C)-cytidine(C)-adenosine (A)]-adding enzyme	ccaC	1.49223	0.296265
GSU0466	cytochrome c peroxidase	macA	1.49094	1.15836
GSU3291	membrane-bound proton-translocating pyrophosphatase	hppA	1.48982	0.913333
GSU2201	cytochrome c family protein		1.48875	0.889746
GSU2827	hypothetical protein		1.48811	0.861825
GSU1915	1-deoxy-D-xylulose 5-phosphate reductoisomerase	dxr	1.48761	0.459494
GSU3466	preprotein translocase subunit YidC	yidC	1.48532	0.769286
GSU0029	hydrolase, carbon-nitrogen family		1.48178	0.693158
GSU0775	sensor histidine kinase		1.4814	0.424143
GSU1646	lipoprotein, putative		1.47509	0.586671
GSU0115	4-hydroxythreonine-4-phosphate dehydrogenase PdxA	pdxA	1.47402	0.303949
GSU3308	adenylosuccinate synthetase	purA	1.47021	0.909969
GSU3133	peptidoglycan transglycosylase and transpeptidase MrcA	mrcA	1.46655	0.872612
GSU2872	electron transfer flavoprotein beta subunit		1.46491	0.360818
GSU1816	UDP-glucose 6-dehydrogenase	ugd	1.45276	0.532596
GSU0116	transglycosylase		1.45167	0.414776
GSU1526	adenine phosphoribosyltransferase	apt	1.44701	0.866411
GSU0131	hypothetical protein		1.44632	0.422625
GSU1654	response regulator, putative		1.44332	0.700835
GSU3003	hypothetical protein		1.4411	0.52008
GSU1401	DNA polymerase III subunit alpha	dnaE	1.4363	0.423542
GSU2608	chorismate mutase and prephenate dehydratase	pheA	1.43541	0.635789
GSU1298	methyl-accepting chemotaxis sensory transducer, class 34H	mcp34H-2	1.43441	0.491988
GSU2266	UDP-3-O-[3-hydroxymyristoyl] glucosamine N-acyltransferase	lpxD	1.43281	0.713626
GSU1735	branched-chain amino acid ABC transporter substrate-binding protein	livK-2	1.43078	1.20724
GSU2038	type IV pilus assembly protein PilY	pilY1-2	1.4275	1.63578
GSU0068	cytochrome c family protein		1.42549	0.849979
GSU0500	translation-regulating membrane GTPase TypA	typA	1.42421	0.571451
GSU0272	hypothetical protein		1.42122	0.768352
GSU0306	hydrogenase maturation protein HypF	hypF	1.41951	0.167172
GSU3584	hypothetical protein		1.41919	0.980258
GSU2998	nitroimidazole resistance protein, putative		1.41546	0.938901
GSU3301	thymidylate kinase	tmk-2	1.41527	1.61426
GSU1994	hypothetical protein		1.41245	0.517447
GSU3297	D-lactate/glycolate dehydrogenase, iron-sulfur cluster-binding protein	glcF-1	1.40798	0.244807
GSU0688	squalene cyclase	shc-1	1.4073	0.658781
GSU1124	phosphopantothenylcysteine decarboxylase and phosphopantothenate--cysteine ligase	coaBC	1.40293	0.716446
GSU1357	hypothetical protein		1.39736	1.40338
GSU0079	transcriptional regulator, XRE family with cupin sensor		1.39675	0.887303
GSU2637	alcohol dehydrogenase, zinc-containing		1.38891	1.08954
GSU0911	iron-sulfur cluster-binding protein		1.38875	1.27769
GSU1590	DHH family/DHHA1 domain protein		1.38794	0.52978
GSU1263	RNA-binding protein YhbY	yhbY	1.38632	0.954383
GSU1768	ParA family protein		1.38513	0.641781
GSU3097	imidazole glycerol phosphate synthase subunit HisH	hisH	1.38246	0.534144
GSU0176	hypothetical protein		1.37458	0.591343
GSU2352	sodium/solute symporter family protein	aplC	1.37431	1.17744
GSU0137	hypothetical protein		1.37376	0.487904
GSU2362	transcriptional regulator, MarR family		1.37184	0.623163
GSU1460	prolyl-tRNA ligase	proS	1.36865	1.028
GSU1986	glycosyl transferase domain protein		1.36706	0.510059
GSU1433	peptide ABC transporter, periplasmic peptide-binding protein		1.36626	0.835431
GSU1681	cobyrinic acid a,c-diamide synthase family protein		1.36221	1.29108
GSU3331	pyruvate kinase	pyk	1.36213	0.842886
GSU3603	hypothetical proteins		1.35509	1.22476
GSU2564	hypothetical protein		1.35216	0.700218
GSU1159	intracellular protease, PfpI family		1.34397	0.496585
GSU0483	7-cyano-7-deazaguanine synthase	queC	1.34319	0.422188
GSU2008	amino acid/amide ABC transporter ATP-binding protein 1, HAAT family (TC 3.A.1.4.-)		1.34173	1.2688
GSU0069	oxidoreductase, iron-sulfur cluster-binding subunit		1.34169	0.87813
GSU2528	FecR family protein		1.34002	1.18066
GSU1140	methyl-accepting chemotaxis sensory transducer, class 34H	mcp34H-3	1.3399	0.517034
GSU3619	hypothetical protein		1.3387	0.610519
GSU3561	hypothetical protein		1.33758	1.17939
GSU3136	isoleucyl-tRNA ligase	ileS	1.33645	0.716827
GSU2262	UDP-2-acetamido-2-deoxy-alpha-D-ribo-hexopyranos-3-ulose 3-aminotransferase	gnnB	1.33291	0.895994
